# Supplementary material for: Outdoor residual spraying for malaria vector-control in Kayin (Karen) state, Myanmar: A cluster randomized controlled trial
Source: PLoS One. 2022 Sep 9;17(9):e0274320. doi: 10.1371/journal.pone.0274320 (PMC9462579; doi:10.1371/journal.pone.0274320)
Supplement: S1 Dataset — (XLSX) [file pone.0274320.s003.xlsx]

## Sheet: biting rate
no.mosquitoes	rainfall	temperature	dewpoint	ndvi	intervention.group	period	collection.method	site
1	very high	moderate	very high	very high	ORS	0	indoor	DL-0583 1
4	very high	moderate	very high	very high	ORS	0	outdoor	DL-0583 1
4	very high	moderate	very high	very high	ORS	0	indoor	DL-0583 2
10	very high	moderate	very high	very high	ORS	0	outdoor	DL-0583 2
0	very high	moderate	very high	very high	ORS	0	indoor	DL-0583 3
4	very high	moderate	very high	very high	ORS	0	outdoor	DL-0583 3
0	very high	moderate	very high	very high	ORS	0	indoor	DL-0583 4
7	very high	moderate	very high	very high	ORS	0	outdoor	DL-0583 4
1	very high	moderate	very high	very high	ORS	0	indoor	DL-0583 5
0	very high	moderate	very high	very high	ORS	0	outdoor	DL-0583 5
63	very high	moderate	very high	very high	ORS	0	cow	DL-0583 6
3	very high	moderate	very high	very high	ORS	0	indoor	DL-0583 1
9	very high	moderate	very high	very high	ORS	0	outdoor	DL-0583 1
4	very high	moderate	very high	very high	ORS	0	indoor	DL-0583 2
3	very high	moderate	very high	very high	ORS	0	outdoor	DL-0583 2
0	very high	moderate	very high	very high	ORS	0	indoor	DL-0583 3
4	very high	moderate	very high	very high	ORS	0	outdoor	DL-0583 3
0	very high	moderate	very high	very high	ORS	0	indoor	DL-0583 4
12	very high	moderate	very high	very high	ORS	0	outdoor	DL-0583 4
1	very high	moderate	very high	very high	ORS	0	indoor	DL-0583 5
3	very high	moderate	very high	very high	ORS	0	outdoor	DL-0583 5
70	very high	moderate	very high	very high	ORS	0	cow	DL-0583 6
1	very high	moderate	very high	very high	ORS	0	indoor	DL-0583 1
6	very high	moderate	very high	very high	ORS	0	outdoor	DL-0583 1
10	very high	moderate	very high	very high	ORS	0	indoor	DL-0583 2
4	very high	moderate	very high	very high	ORS	0	outdoor	DL-0583 2
3	very high	moderate	very high	very high	ORS	0	indoor	DL-0583 3
3	very high	moderate	very high	very high	ORS	0	outdoor	DL-0583 3
0	very high	moderate	very high	very high	ORS	0	indoor	DL-0583 4
0	very high	moderate	very high	very high	ORS	0	outdoor	DL-0583 4
1	very high	moderate	very high	very high	ORS	0	indoor	DL-0583 5
0	very high	moderate	very high	very high	ORS	0	outdoor	DL-0583 5
97	very high	moderate	very high	very high	ORS	0	cow	DL-0583 6
1	very high	moderate	very high	very high	ORS	0	indoor	DL-0583 1
6	very high	moderate	very high	very high	ORS	0	outdoor	DL-0583 1
0	very high	moderate	very high	very high	ORS	0	indoor	DL-0583 2
4	very high	moderate	very high	very high	ORS	0	outdoor	DL-0583 2
2	very high	moderate	very high	very high	ORS	0	indoor	DL-0583 3
1	very high	moderate	very high	very high	ORS	0	outdoor	DL-0583 3
0	very high	moderate	very high	very high	ORS	0	indoor	DL-0583 4
5	very high	moderate	very high	very high	ORS	0	outdoor	DL-0583 4
0	very high	moderate	very high	very high	ORS	0	indoor	DL-0583 5
2	very high	moderate	very high	very high	ORS	0	outdoor	DL-0583 5
63	very high	moderate	very high	very high	ORS	0	cow	DL-0583 6
1	very high	moderate	very high	very high	ORS	0	indoor	DL-0583 1
9	very high	moderate	very high	very high	ORS	0	outdoor	DL-0583 1
6	very high	moderate	very high	very high	ORS	0	indoor	DL-0583 2
10	very high	moderate	very high	very high	ORS	0	outdoor	DL-0583 2
0	very high	moderate	very high	very high	ORS	0	indoor	DL-0583 3
2	very high	moderate	very high	very high	ORS	0	outdoor	DL-0583 3
0	very high	moderate	very high	very high	ORS	0	indoor	DL-0583 4
7	very high	moderate	very high	very high	ORS	0	outdoor	DL-0583 4
1	very high	moderate	very high	very high	ORS	0	indoor	DL-0583 5
3	very high	moderate	very high	very high	ORS	0	outdoor	DL-0583 5
52	very high	moderate	very high	very high	ORS	0	cow	DL-0583 6
1	high	low	high	very high	ORS	0	indoor	DL-0583 1
4	high	low	high	very high	ORS	0	outdoor	DL-0583 1
0	high	low	high	very high	ORS	0	indoor	DL-0583 2
5	high	low	high	very high	ORS	0	outdoor	DL-0583 2
4	high	low	high	very high	ORS	0	indoor	DL-0583 3
2	high	low	high	very high	ORS	0	outdoor	DL-0583 3
1	high	low	high	very high	ORS	0	indoor	DL-0583 4
4	high	low	high	very high	ORS	0	outdoor	DL-0583 4
0	high	low	high	very high	ORS	0	indoor	DL-0583 5
1	high	low	high	very high	ORS	0	outdoor	DL-0583 5
56	high	low	high	very high	ORS	0	cow	DL-0583 6
1	high	low	high	high	ORS	0	indoor	DL-0583 1
5	high	low	high	high	ORS	0	outdoor	DL-0583 1
0	high	low	high	high	ORS	0	indoor	DL-0583 2
3	high	low	high	high	ORS	0	outdoor	DL-0583 2
1	high	low	high	high	ORS	0	indoor	DL-0583 3
3	high	low	high	high	ORS	0	outdoor	DL-0583 3
0	high	low	high	high	ORS	0	indoor	DL-0583 4
1	high	low	high	high	ORS	0	outdoor	DL-0583 4
1	high	low	high	high	ORS	0	indoor	DL-0583 5
0	high	low	high	high	ORS	0	outdoor	DL-0583 5
28	high	low	high	high	ORS	0	cow	DL-0583 6
1	high	low	high	high	ORS	0	indoor	DL-0583 1
3	high	low	high	high	ORS	0	outdoor	DL-0583 1
1	high	low	high	high	ORS	0	indoor	DL-0583 2
7	high	low	high	high	ORS	0	outdoor	DL-0583 2
1	high	low	high	high	ORS	0	indoor	DL-0583 3
2	high	low	high	high	ORS	0	outdoor	DL-0583 3
0	high	low	high	high	ORS	0	indoor	DL-0583 4
0	high	low	high	high	ORS	0	outdoor	DL-0583 4
4	high	low	high	high	ORS	0	indoor	DL-0583 5
2	high	low	high	high	ORS	0	outdoor	DL-0583 5
51	high	low	high	high	ORS	0	cow	DL-0583 6
2	very high	low	high	high	ORS	0	indoor	DL-0583 1
4	very high	low	high	high	ORS	0	outdoor	DL-0583 1
0	very high	low	high	high	ORS	0	indoor	DL-0583 2
5	very high	low	high	high	ORS	0	outdoor	DL-0583 2
3	very high	low	high	high	ORS	0	indoor	DL-0583 3
6	very high	low	high	high	ORS	0	outdoor	DL-0583 3
2	very high	low	high	high	ORS	0	indoor	DL-0583 4
10	very high	low	high	high	ORS	0	outdoor	DL-0583 4
2	very high	low	high	high	ORS	0	indoor	DL-0583 5
1	very high	low	high	high	ORS	0	outdoor	DL-0583 5
57	very high	low	high	high	ORS	0	cow	DL-0583 6
2	very high	low	high	high	ORS	0	indoor	DL-0583 1
5	very high	low	high	high	ORS	0	outdoor	DL-0583 1
1	very high	low	high	high	ORS	0	indoor	DL-0583 2
4	very high	low	high	high	ORS	0	outdoor	DL-0583 2
2	very high	low	high	high	ORS	0	indoor	DL-0583 3
3	very high	low	high	high	ORS	0	outdoor	DL-0583 3
1	very high	low	high	high	ORS	0	indoor	DL-0583 4
1	very high	low	high	high	ORS	0	outdoor	DL-0583 4
0	very high	low	high	high	ORS	0	indoor	DL-0583 5
0	very high	low	high	high	ORS	0	outdoor	DL-0583 5
31	very high	low	high	high	ORS	0	cow	DL-0583 6
18	high	high	very high	moderate	ORS	0	indoor	DL-0583 1
37	high	high	very high	moderate	ORS	0	outdoor	DL-0583 1
26	high	high	very high	moderate	ORS	0	indoor	DL-0583 2
235	high	high	very high	moderate	ORS	0	outdoor	DL-0583 2
12	high	high	very high	moderate	ORS	0	indoor	DL-0583 3
89	high	high	very high	moderate	ORS	0	outdoor	DL-0583 3
2	high	high	very high	moderate	ORS	0	indoor	DL-0583 4
127	high	high	very high	moderate	ORS	0	outdoor	DL-0583 4
21	high	high	very high	moderate	ORS	0	indoor	DL-0583 5
113	high	high	very high	moderate	ORS	0	outdoor	DL-0583 5
625	high	high	very high	moderate	ORS	0	cow	DL-0583 6
11	high	high	very high	moderate	ORS	0	indoor	DL-0583 1
10	high	high	very high	moderate	ORS	0	outdoor	DL-0583 1
11	high	high	very high	moderate	ORS	0	indoor	DL-0583 2
342	high	high	very high	moderate	ORS	0	outdoor	DL-0583 2
9	high	high	very high	moderate	ORS	0	indoor	DL-0583 3
126	high	high	very high	moderate	ORS	0	outdoor	DL-0583 3
2	high	high	very high	moderate	ORS	0	indoor	DL-0583 4
27	high	high	very high	moderate	ORS	0	outdoor	DL-0583 4
7	high	high	very high	moderate	ORS	0	indoor	DL-0583 5
64	high	high	very high	moderate	ORS	0	outdoor	DL-0583 5
602	high	high	very high	moderate	ORS	0	cow	DL-0583 6
17	high	very high	very high	moderate	ORS	0	indoor	DL-0583 1
12	high	very high	very high	moderate	ORS	0	outdoor	DL-0583 1
31	high	very high	very high	moderate	ORS	0	indoor	DL-0583 2
136	high	very high	very high	moderate	ORS	0	outdoor	DL-0583 2
22	high	very high	very high	moderate	ORS	0	indoor	DL-0583 3
72	high	very high	very high	moderate	ORS	0	outdoor	DL-0583 3
3	high	very high	very high	moderate	ORS	0	indoor	DL-0583 4
42	high	very high	very high	moderate	ORS	0	outdoor	DL-0583 4
16	high	very high	very high	moderate	ORS	0	indoor	DL-0583 5
88	high	very high	very high	moderate	ORS	0	outdoor	DL-0583 5
1112	high	very high	very high	moderate	ORS	0	cow	DL-0583 6
4	high	very high	very high	moderate	ORS	0	indoor	DL-0583 1
20	high	very high	very high	moderate	ORS	0	outdoor	DL-0583 1
0	high	very high	very high	moderate	ORS	0	indoor	DL-0583 2
195	high	very high	very high	moderate	ORS	0	outdoor	DL-0583 2
6	high	very high	very high	moderate	ORS	0	indoor	DL-0583 3
16	high	very high	very high	moderate	ORS	0	outdoor	DL-0583 3
0	high	very high	very high	moderate	ORS	0	indoor	DL-0583 4
28	high	very high	very high	moderate	ORS	0	outdoor	DL-0583 4
4	high	very high	very high	moderate	ORS	0	indoor	DL-0583 5
50	high	very high	very high	moderate	ORS	0	outdoor	DL-0583 5
884	high	very high	very high	moderate	ORS	0	cow	DL-0583 6
16	high	very high	very high	high	ORS	0	indoor	DL-0583 1
77	high	very high	very high	high	ORS	0	outdoor	DL-0583 1
3	high	very high	very high	high	ORS	0	indoor	DL-0583 2
219	high	very high	very high	high	ORS	0	outdoor	DL-0583 2
12	high	very high	very high	high	ORS	0	indoor	DL-0583 3
96	high	very high	very high	high	ORS	0	outdoor	DL-0583 3
42	high	very high	very high	high	ORS	0	indoor	DL-0583 4
84	high	very high	very high	high	ORS	0	outdoor	DL-0583 4
2	high	very high	very high	high	ORS	0	indoor	DL-0583 5
20	high	very high	very high	high	ORS	0	outdoor	DL-0583 5
1149	high	very high	very high	high	ORS	0	cow	DL-0583 6
8	very high	very high	very high	high	ORS	1	indoor	DL-0583 1
12	very high	very high	very high	high	ORS	1	outdoor	DL-0583 1
4	very high	very high	very high	high	ORS	1	indoor	DL-0583 2
4	very high	very high	very high	high	ORS	1	outdoor	DL-0583 2
2	very high	very high	very high	high	ORS	1	indoor	DL-0583 3
0	very high	very high	very high	high	ORS	1	outdoor	DL-0583 3
3	very high	very high	very high	high	ORS	1	indoor	DL-0583 4
11	very high	very high	very high	high	ORS	1	outdoor	DL-0583 4
0	very high	very high	very high	high	ORS	1	indoor	DL-0583 5
0	very high	very high	very high	high	ORS	1	outdoor	DL-0583 5
0	very high	very high	very high	high	ORS	1	cow	DL-0583 6
6	very high	very high	very high	high	ORS	1	indoor	DL-0583 1
7	very high	very high	very high	high	ORS	1	outdoor	DL-0583 1
2	very high	very high	very high	high	ORS	1	indoor	DL-0583 2
2	very high	very high	very high	high	ORS	1	outdoor	DL-0583 2
1	very high	very high	very high	high	ORS	1	indoor	DL-0583 3
3	very high	very high	very high	high	ORS	1	outdoor	DL-0583 3
4	very high	very high	very high	high	ORS	1	indoor	DL-0583 4
19	very high	very high	very high	high	ORS	1	outdoor	DL-0583 4
0	very high	very high	very high	high	ORS	1	indoor	DL-0583 5
0	very high	very high	very high	high	ORS	1	outdoor	DL-0583 5
180	very high	very high	very high	high	ORS	1	cow	DL-0583 6
1	very high	very high	very high	high	ORS	1	indoor	DL-0583 1
13	very high	very high	very high	high	ORS	1	outdoor	DL-0583 1
0	very high	very high	very high	high	ORS	1	indoor	DL-0583 2
4	very high	very high	very high	high	ORS	1	outdoor	DL-0583 2
0	very high	very high	very high	high	ORS	1	indoor	DL-0583 3
8	very high	very high	very high	high	ORS	1	outdoor	DL-0583 3
3	very high	very high	very high	high	ORS	1	indoor	DL-0583 4
8	very high	very high	very high	high	ORS	1	outdoor	DL-0583 4
1	very high	very high	very high	high	ORS	1	indoor	DL-0583 5
1	very high	very high	very high	high	ORS	1	outdoor	DL-0583 5
139	very high	very high	very high	high	ORS	1	cow	DL-0583 6
2	high	very high	very high	high	ORS	1	indoor	DL-0583 1
17	high	very high	very high	high	ORS	1	outdoor	DL-0583 1
0	high	very high	very high	high	ORS	1	indoor	DL-0583 2
0	high	very high	very high	high	ORS	1	outdoor	DL-0583 2
1	high	very high	very high	high	ORS	1	indoor	DL-0583 3
6	high	very high	very high	high	ORS	1	outdoor	DL-0583 3
0	high	very high	very high	high	ORS	1	indoor	DL-0583 4
3	high	very high	very high	high	ORS	1	outdoor	DL-0583 4
0	high	very high	very high	high	ORS	1	indoor	DL-0583 5
1	high	very high	very high	high	ORS	1	outdoor	DL-0583 5
220	high	very high	very high	high	ORS	1	cow	DL-0583 6
0	high	very high	very high	high	ORS	1	indoor	DL-0583 1
11	high	very high	very high	high	ORS	1	outdoor	DL-0583 1
0	high	very high	very high	high	ORS	1	indoor	DL-0583 2
0	high	very high	very high	high	ORS	1	outdoor	DL-0583 2
0	high	very high	very high	high	ORS	1	indoor	DL-0583 3
0	high	very high	very high	high	ORS	1	outdoor	DL-0583 3
0	high	very high	very high	high	ORS	1	indoor	DL-0583 4
1	high	very high	very high	high	ORS	1	outdoor	DL-0583 4
0	high	very high	very high	high	ORS	1	indoor	DL-0583 5
0	high	very high	very high	high	ORS	1	outdoor	DL-0583 5
221	high	very high	very high	high	ORS	1	cow	DL-0583 6
0	very high	high	high	high	ORS	1	indoor	DL-0583 1
2	very high	high	high	high	ORS	1	outdoor	DL-0583 1
0	very high	high	high	high	ORS	1	indoor	DL-0583 2
0	very high	high	high	high	ORS	1	outdoor	DL-0583 2
0	very high	high	high	high	ORS	1	indoor	DL-0583 3
2	very high	high	high	high	ORS	1	outdoor	DL-0583 3
0	very high	high	high	high	ORS	1	indoor	DL-0583 4
4	very high	high	high	high	ORS	1	outdoor	DL-0583 4
0	very high	high	high	high	ORS	1	indoor	DL-0583 5
0	very high	high	high	high	ORS	1	outdoor	DL-0583 5
32	very high	high	high	high	ORS	1	cow	DL-0583 6
0	very high	high	high	very high	ORS	1	indoor	DL-0583 1
4	very high	high	high	very high	ORS	1	outdoor	DL-0583 1
0	very high	high	high	very high	ORS	1	indoor	DL-0583 2
1	very high	high	high	very high	ORS	1	outdoor	DL-0583 2
0	very high	high	high	very high	ORS	1	indoor	DL-0583 3
1	very high	high	high	very high	ORS	1	outdoor	DL-0583 3
1	very high	high	high	very high	ORS	1	indoor	DL-0583 4
0	very high	high	high	very high	ORS	1	outdoor	DL-0583 4
0	very high	high	high	very high	ORS	1	indoor	DL-0583 5
1	very high	high	high	very high	ORS	1	outdoor	DL-0583 5
57	very high	high	high	very high	ORS	1	cow	DL-0583 6
0	high	high	high	very high	ORS	1	indoor	DL-0583 1
1	high	high	high	very high	ORS	1	outdoor	DL-0583 1
1	high	high	high	very high	ORS	1	indoor	DL-0583 2
3	high	high	high	very high	ORS	1	outdoor	DL-0583 2
0	high	high	high	very high	ORS	1	indoor	DL-0583 3
1	high	high	high	very high	ORS	1	outdoor	DL-0583 3
2	high	high	high	very high	ORS	1	indoor	DL-0583 4
0	high	high	high	very high	ORS	1	outdoor	DL-0583 4
0	high	high	high	very high	ORS	1	indoor	DL-0583 5
0	high	high	high	very high	ORS	1	outdoor	DL-0583 5
105	high	high	high	very high	ORS	1	cow	DL-0583 6
0	high	high	high	very high	ORS	1	indoor	DL-0583 1
3	high	high	high	very high	ORS	1	outdoor	DL-0583 1
1	high	high	high	very high	ORS	1	indoor	DL-0583 2
1	high	high	high	very high	ORS	1	outdoor	DL-0583 2
0	high	high	high	very high	ORS	1	indoor	DL-0583 3
6	high	high	high	very high	ORS	1	outdoor	DL-0583 3
3	high	high	high	very high	ORS	1	indoor	DL-0583 4
1	high	high	high	very high	ORS	1	outdoor	DL-0583 4
0	high	high	high	very high	ORS	1	indoor	DL-0583 5
0	high	high	high	very high	ORS	1	outdoor	DL-0583 5
78	high	high	high	very high	ORS	1	cow	DL-0583 6
0	high	high	high	very high	ORS	1	indoor	DL-0583 1
9	high	high	high	very high	ORS	1	outdoor	DL-0583 1
0	high	high	high	very high	ORS	1	indoor	DL-0583 2
0	high	high	high	very high	ORS	1	outdoor	DL-0583 2
0	high	high	high	very high	ORS	1	indoor	DL-0583 3
0	high	high	high	very high	ORS	1	outdoor	DL-0583 3
1	high	high	high	very high	ORS	1	indoor	DL-0583 4
0	high	high	high	very high	ORS	1	outdoor	DL-0583 4
1	high	high	high	very high	ORS	1	indoor	DL-0583 5
0	high	high	high	very high	ORS	1	outdoor	DL-0583 5
27	high	high	high	very high	ORS	1	cow	DL-0583 6
0	moderate	high	high	very high	ORS	1	indoor	DL-0583 1
0	moderate	high	high	very high	ORS	1	outdoor	DL-0583 1
0	moderate	high	high	very high	ORS	1	indoor	DL-0583 2
0	moderate	high	high	very high	ORS	1	outdoor	DL-0583 2
0	moderate	high	high	very high	ORS	1	indoor	DL-0583 3
0	moderate	high	high	very high	ORS	1	outdoor	DL-0583 3
0	moderate	high	high	very high	ORS	1	indoor	DL-0583 4
0	moderate	high	high	very high	ORS	1	outdoor	DL-0583 4
0	moderate	high	high	very high	ORS	1	indoor	DL-0583 5
1	moderate	high	high	very high	ORS	1	outdoor	DL-0583 5
3	moderate	high	high	very high	ORS	1	cow	DL-0583 6
0	moderate	high	high	very high	ORS	1	indoor	DL-0583 1
0	moderate	high	high	very high	ORS	1	outdoor	DL-0583 1
0	moderate	high	high	very high	ORS	1	indoor	DL-0583 2
2	moderate	high	high	very high	ORS	1	outdoor	DL-0583 2
0	moderate	high	high	very high	ORS	1	indoor	DL-0583 3
1	moderate	high	high	very high	ORS	1	outdoor	DL-0583 3
0	moderate	high	high	very high	ORS	1	indoor	DL-0583 4
0	moderate	high	high	very high	ORS	1	outdoor	DL-0583 4
0	moderate	high	high	very high	ORS	1	indoor	DL-0583 5
1	moderate	high	high	very high	ORS	1	outdoor	DL-0583 5
5	moderate	high	high	very high	ORS	1	cow	DL-0583 6
0	moderate	high	high	very high	ORS	1	indoor	DL-0583 1
1	moderate	high	high	very high	ORS	1	outdoor	DL-0583 1
2	moderate	high	high	very high	ORS	1	indoor	DL-0583 2
0	moderate	high	high	very high	ORS	1	outdoor	DL-0583 2
0	moderate	high	high	very high	ORS	1	indoor	DL-0583 3
0	moderate	high	high	very high	ORS	1	outdoor	DL-0583 3
0	moderate	high	high	very high	ORS	1	indoor	DL-0583 4
2	moderate	high	high	very high	ORS	1	outdoor	DL-0583 4
0	moderate	high	high	very high	ORS	1	indoor	DL-0583 5
0	moderate	high	high	very high	ORS	1	outdoor	DL-0583 5
8	moderate	high	high	very high	ORS	1	cow	DL-0583 6
0	moderate	high	high	very high	ORS	1	indoor	DL-0583 1
2	moderate	high	high	very high	ORS	1	outdoor	DL-0583 1
0	moderate	high	high	very high	ORS	1	indoor	DL-0583 2
3	moderate	high	high	very high	ORS	1	outdoor	DL-0583 2
0	moderate	high	high	very high	ORS	1	indoor	DL-0583 3
1	moderate	high	high	very high	ORS	1	outdoor	DL-0583 3
0	moderate	high	high	very high	ORS	1	indoor	DL-0583 4
0	moderate	high	high	very high	ORS	1	outdoor	DL-0583 4
0	moderate	high	high	very high	ORS	1	indoor	DL-0583 5
1	moderate	high	high	very high	ORS	1	outdoor	DL-0583 5
8	moderate	high	high	very high	ORS	1	cow	DL-0583 6
0	moderate	high	high	very high	ORS	1	indoor	DL-0583 1
0	moderate	high	high	very high	ORS	1	outdoor	DL-0583 1
0	moderate	high	high	very high	ORS	1	indoor	DL-0583 2
0	moderate	high	high	very high	ORS	1	outdoor	DL-0583 2
0	moderate	high	high	very high	ORS	1	indoor	DL-0583 3
0	moderate	high	high	very high	ORS	1	outdoor	DL-0583 3
1	moderate	high	high	very high	ORS	1	indoor	DL-0583 4
2	moderate	high	high	very high	ORS	1	outdoor	DL-0583 4
0	moderate	high	high	very high	ORS	1	indoor	DL-0583 5
0	moderate	high	high	very high	ORS	1	outdoor	DL-0583 5
20	moderate	high	high	very high	ORS	1	cow	DL-0583 6
0	low	low	moderate	very high	ORS	1	indoor	DL-0583 1
0	low	low	moderate	very high	ORS	1	outdoor	DL-0583 1
1	low	low	moderate	very high	ORS	1	indoor	DL-0583 2
1	low	low	moderate	very high	ORS	1	outdoor	DL-0583 2
0	low	low	moderate	very high	ORS	1	indoor	DL-0583 3
1	low	low	moderate	very high	ORS	1	outdoor	DL-0583 3
0	low	low	moderate	very high	ORS	1	indoor	DL-0583 4
1	low	low	moderate	very high	ORS	1	outdoor	DL-0583 4
0	low	low	moderate	very high	ORS	1	indoor	DL-0583 5
0	low	low	moderate	very high	ORS	1	outdoor	DL-0583 5
12	low	low	moderate	very high	ORS	1	cow	DL-0583 6
0	low	low	moderate	very high	ORS	1	indoor	DL-0583 1
2	low	low	moderate	very high	ORS	1	outdoor	DL-0583 1
0	low	low	moderate	very high	ORS	1	indoor	DL-0583 2
4	low	low	moderate	very high	ORS	1	outdoor	DL-0583 2
0	low	low	moderate	very high	ORS	1	indoor	DL-0583 3
0	low	low	moderate	very high	ORS	1	outdoor	DL-0583 3
0	low	low	moderate	very high	ORS	1	indoor	DL-0583 4
1	low	low	moderate	very high	ORS	1	outdoor	DL-0583 4
0	low	low	moderate	very high	ORS	1	indoor	DL-0583 5
0	low	low	moderate	very high	ORS	1	outdoor	DL-0583 5
12	low	low	moderate	very high	ORS	1	cow	DL-0583 6
0	low	low	moderate	very high	ORS	1	indoor	DL-0583 1
0	low	low	moderate	very high	ORS	1	outdoor	DL-0583 1
0	low	low	moderate	very high	ORS	1	indoor	DL-0583 2
1	low	low	moderate	very high	ORS	1	outdoor	DL-0583 2
0	low	low	moderate	very high	ORS	1	indoor	DL-0583 3
0	low	low	moderate	very high	ORS	1	outdoor	DL-0583 3
1	low	low	moderate	very high	ORS	1	indoor	DL-0583 4
1	low	low	moderate	very high	ORS	1	outdoor	DL-0583 4
0	low	low	moderate	very high	ORS	1	indoor	DL-0583 5
0	low	low	moderate	very high	ORS	1	outdoor	DL-0583 5
15	low	low	moderate	very high	ORS	1	cow	DL-0583 6
6	moderate	low	moderate	very high	ORS	1	indoor	DL-0583 1
13	moderate	low	moderate	very high	ORS	1	outdoor	DL-0583 1
5	moderate	low	moderate	very high	ORS	1	indoor	DL-0583 2
30	moderate	low	moderate	very high	ORS	1	outdoor	DL-0583 2
1	moderate	low	moderate	very high	ORS	1	indoor	DL-0583 3
1	moderate	low	moderate	very high	ORS	1	outdoor	DL-0583 3
0	moderate	low	moderate	very high	ORS	1	indoor	DL-0583 4
0	moderate	low	moderate	very high	ORS	1	outdoor	DL-0583 4
0	moderate	low	moderate	very high	ORS	1	indoor	DL-0583 5
0	moderate	low	moderate	very high	ORS	1	outdoor	DL-0583 5
15	moderate	low	moderate	very high	ORS	1	cow	DL-0583 6
0	moderate	low	moderate	very high	ORS	1	indoor	DL-0583 1
0	moderate	low	moderate	very high	ORS	1	outdoor	DL-0583 1
1	moderate	low	moderate	very high	ORS	1	indoor	DL-0583 2
4	moderate	low	moderate	very high	ORS	1	outdoor	DL-0583 2
1	moderate	low	moderate	very high	ORS	1	indoor	DL-0583 3
0	moderate	low	moderate	very high	ORS	1	outdoor	DL-0583 3
0	moderate	low	moderate	very high	ORS	1	indoor	DL-0583 4
2	moderate	low	moderate	very high	ORS	1	outdoor	DL-0583 4
0	moderate	low	moderate	very high	ORS	1	indoor	DL-0583 5
0	moderate	low	moderate	very high	ORS	1	outdoor	DL-0583 5
25	moderate	low	moderate	very high	ORS	1	cow	DL-0583 6
0	moderate	moderate	low	high	ORS	2	indoor	DL-0583 1
1	moderate	moderate	low	high	ORS	2	outdoor	DL-0583 1
0	moderate	moderate	low	high	ORS	2	indoor	DL-0583 2
1	moderate	moderate	low	high	ORS	2	outdoor	DL-0583 2
0	moderate	moderate	low	high	ORS	2	indoor	DL-0583 3
0	moderate	moderate	low	high	ORS	2	outdoor	DL-0583 3
0	moderate	moderate	low	high	ORS	2	indoor	DL-0583 4
0	moderate	moderate	low	high	ORS	2	outdoor	DL-0583 4
0	moderate	moderate	low	high	ORS	2	indoor	DL-0583 5
0	moderate	moderate	low	high	ORS	2	outdoor	DL-0583 5
16	moderate	moderate	low	high	ORS	2	cow	DL-0583 6
0	moderate	low	low	high	ORS	2	indoor	DL-0583 1
1	moderate	low	low	high	ORS	2	outdoor	DL-0583 1
0	moderate	low	low	high	ORS	2	indoor	DL-0583 2
0	moderate	low	low	high	ORS	2	outdoor	DL-0583 2
0	moderate	low	low	high	ORS	2	indoor	DL-0583 3
0	moderate	low	low	high	ORS	2	outdoor	DL-0583 3
0	moderate	low	low	high	ORS	2	indoor	DL-0583 4
0	moderate	low	low	high	ORS	2	outdoor	DL-0583 4
0	moderate	low	low	high	ORS	2	indoor	DL-0583 5
0	moderate	low	low	high	ORS	2	outdoor	DL-0583 5
6	moderate	low	low	high	ORS	2	cow	DL-0583 6
0	low	moderate	low	high	ORS	2	indoor	DL-0583 1
0	low	moderate	low	high	ORS	2	outdoor	DL-0583 1
0	low	moderate	low	high	ORS	2	indoor	DL-0583 2
0	low	moderate	low	high	ORS	2	outdoor	DL-0583 2
0	low	moderate	low	high	ORS	2	indoor	DL-0583 3
1	low	moderate	low	high	ORS	2	outdoor	DL-0583 3
0	low	moderate	low	high	ORS	2	indoor	DL-0583 4
1	low	moderate	low	high	ORS	2	outdoor	DL-0583 4
0	low	moderate	low	high	ORS	2	indoor	DL-0583 5
0	low	moderate	low	high	ORS	2	outdoor	DL-0583 5
27	low	moderate	low	high	ORS	2	cow	DL-0583 6
0	low	moderate	low	high	ORS	2	indoor	DL-0583 1
2	low	moderate	low	high	ORS	2	outdoor	DL-0583 1
0	low	moderate	low	high	ORS	2	indoor	DL-0583 2
0	low	moderate	low	high	ORS	2	outdoor	DL-0583 2
0	low	moderate	low	high	ORS	2	indoor	DL-0583 3
1	low	moderate	low	high	ORS	2	outdoor	DL-0583 3
0	low	moderate	low	high	ORS	2	indoor	DL-0583 4
0	low	moderate	low	high	ORS	2	outdoor	DL-0583 4
0	low	moderate	low	high	ORS	2	indoor	DL-0583 5
0	low	moderate	low	high	ORS	2	outdoor	DL-0583 5
11	low	moderate	low	high	ORS	2	cow	DL-0583 6
0	low	moderate	low	high	ORS	2	indoor	DL-0583 1
0	low	moderate	low	high	ORS	2	outdoor	DL-0583 1
0	low	moderate	low	high	ORS	2	indoor	DL-0583 2
0	low	moderate	low	high	ORS	2	outdoor	DL-0583 2
0	low	moderate	low	high	ORS	2	indoor	DL-0583 3
0	low	moderate	low	high	ORS	2	outdoor	DL-0583 3
0	low	moderate	low	high	ORS	2	indoor	DL-0583 4
0	low	moderate	low	high	ORS	2	outdoor	DL-0583 4
0	low	moderate	low	high	ORS	2	indoor	DL-0583 5
1	low	moderate	low	high	ORS	2	outdoor	DL-0583 5
29	low	moderate	low	high	ORS	2	cow	DL-0583 6
0	low	high	low	high	ORS	2	indoor	DL-0583 1
0	low	high	low	high	ORS	2	outdoor	DL-0583 1
0	low	high	low	high	ORS	2	indoor	DL-0583 2
0	low	high	low	high	ORS	2	outdoor	DL-0583 2
0	low	high	low	high	ORS	2	indoor	DL-0583 3
0	low	high	low	high	ORS	2	outdoor	DL-0583 3
0	low	high	low	high	ORS	2	indoor	DL-0583 4
0	low	high	low	high	ORS	2	outdoor	DL-0583 4
0	low	high	low	high	ORS	2	indoor	DL-0583 5
0	low	high	low	high	ORS	2	outdoor	DL-0583 5
4	low	high	low	high	ORS	2	cow	DL-0583 6
0	low	high	low	high	ORS	2	indoor	DL-0583 1
0	low	high	low	high	ORS	2	outdoor	DL-0583 1
1	low	high	low	high	ORS	2	indoor	DL-0583 2
1	low	high	low	high	ORS	2	outdoor	DL-0583 2
0	low	high	low	high	ORS	2	indoor	DL-0583 3
0	low	high	low	high	ORS	2	outdoor	DL-0583 3
0	low	high	low	high	ORS	2	indoor	DL-0583 4
0	low	high	low	high	ORS	2	outdoor	DL-0583 4
0	low	high	low	high	ORS	2	indoor	DL-0583 5
0	low	high	low	high	ORS	2	outdoor	DL-0583 5
19	low	high	low	high	ORS	2	cow	DL-0583 6
0	low	high	low	high	ORS	2	indoor	DL-0583 1
0	low	high	low	high	ORS	2	outdoor	DL-0583 1
0	low	high	low	high	ORS	2	indoor	DL-0583 2
0	low	high	low	high	ORS	2	outdoor	DL-0583 2
0	low	high	low	high	ORS	2	indoor	DL-0583 3
0	low	high	low	high	ORS	2	outdoor	DL-0583 3
0	low	high	low	high	ORS	2	indoor	DL-0583 4
0	low	high	low	high	ORS	2	outdoor	DL-0583 4
0	low	high	low	high	ORS	2	indoor	DL-0583 5
0	low	high	low	high	ORS	2	outdoor	DL-0583 5
4	low	high	low	high	ORS	2	cow	DL-0583 6
0	low	high	low	high	ORS	2	indoor	DL-0583 1
0	low	high	low	high	ORS	2	outdoor	DL-0583 1
0	low	high	low	high	ORS	2	indoor	DL-0583 2
0	low	high	low	high	ORS	2	outdoor	DL-0583 2
0	low	high	low	high	ORS	2	indoor	DL-0583 3
0	low	high	low	high	ORS	2	outdoor	DL-0583 3
0	low	high	low	high	ORS	2	indoor	DL-0583 4
1	low	high	low	high	ORS	2	outdoor	DL-0583 4
0	low	high	low	high	ORS	2	indoor	DL-0583 5
0	low	high	low	high	ORS	2	outdoor	DL-0583 5
19	low	high	low	high	ORS	2	cow	DL-0583 6
0	low	high	low	high	ORS	2	indoor	DL-0583 1
0	low	high	low	high	ORS	2	outdoor	DL-0583 1
0	low	high	low	high	ORS	2	indoor	DL-0583 2
0	low	high	low	high	ORS	2	outdoor	DL-0583 2
0	low	high	low	high	ORS	2	indoor	DL-0583 3
0	low	high	low	high	ORS	2	outdoor	DL-0583 3
0	low	high	low	high	ORS	2	indoor	DL-0583 4
1	low	high	low	high	ORS	2	outdoor	DL-0583 4
0	low	high	low	high	ORS	2	indoor	DL-0583 5
0	low	high	low	high	ORS	2	outdoor	DL-0583 5
29	low	high	low	high	ORS	2	cow	DL-0583 6
0	moderate	very high	moderate	moderate	ORS	2	indoor	DL-0583 1
0	moderate	very high	moderate	moderate	ORS	2	outdoor	DL-0583 1
0	moderate	very high	moderate	moderate	ORS	2	indoor	DL-0583 2
3	moderate	very high	moderate	moderate	ORS	2	outdoor	DL-0583 2
0	moderate	very high	moderate	moderate	ORS	2	indoor	DL-0583 3
0	moderate	very high	moderate	moderate	ORS	2	outdoor	DL-0583 3
0	moderate	very high	moderate	moderate	ORS	2	indoor	DL-0583 4
0	moderate	very high	moderate	moderate	ORS	2	outdoor	DL-0583 4
0	moderate	very high	moderate	moderate	ORS	2	indoor	DL-0583 5
0	moderate	very high	moderate	moderate	ORS	2	outdoor	DL-0583 5
11	moderate	very high	moderate	moderate	ORS	2	cow	DL-0583 6
0	moderate	very high	moderate	moderate	ORS	2	indoor	DL-0583 1
0	moderate	very high	moderate	moderate	ORS	2	outdoor	DL-0583 1
0	moderate	very high	moderate	moderate	ORS	2	indoor	DL-0583 2
1	moderate	very high	moderate	moderate	ORS	2	outdoor	DL-0583 2
0	moderate	very high	moderate	moderate	ORS	2	indoor	DL-0583 3
0	moderate	very high	moderate	moderate	ORS	2	outdoor	DL-0583 3
0	moderate	very high	moderate	moderate	ORS	2	indoor	DL-0583 4
0	moderate	very high	moderate	moderate	ORS	2	outdoor	DL-0583 4
1	moderate	very high	moderate	moderate	ORS	2	indoor	DL-0583 5
1	moderate	very high	moderate	moderate	ORS	2	outdoor	DL-0583 5
6	moderate	very high	moderate	moderate	ORS	2	cow	DL-0583 6
0	moderate	very high	moderate	moderate	ORS	2	indoor	DL-0583 1
0	moderate	very high	moderate	moderate	ORS	2	outdoor	DL-0583 1
0	moderate	very high	moderate	moderate	ORS	2	indoor	DL-0583 2
1	moderate	very high	moderate	moderate	ORS	2	outdoor	DL-0583 2
0	moderate	very high	moderate	moderate	ORS	2	indoor	DL-0583 3
1	moderate	very high	moderate	moderate	ORS	2	outdoor	DL-0583 3
0	moderate	very high	moderate	moderate	ORS	2	indoor	DL-0583 4
0	moderate	very high	moderate	moderate	ORS	2	outdoor	DL-0583 4
0	moderate	very high	moderate	moderate	ORS	2	indoor	DL-0583 5
0	moderate	very high	moderate	moderate	ORS	2	outdoor	DL-0583 5
18	moderate	very high	moderate	moderate	ORS	2	cow	DL-0583 6
0	moderate	very high	moderate	moderate	ORS	2	indoor	DL-0583 1
0	moderate	very high	moderate	moderate	ORS	2	outdoor	DL-0583 1
0	moderate	very high	moderate	moderate	ORS	2	indoor	DL-0583 2
1	moderate	very high	moderate	moderate	ORS	2	outdoor	DL-0583 2
0	moderate	very high	moderate	moderate	ORS	2	indoor	DL-0583 3
0	moderate	very high	moderate	moderate	ORS	2	outdoor	DL-0583 3
0	moderate	very high	moderate	moderate	ORS	2	indoor	DL-0583 4
0	moderate	very high	moderate	moderate	ORS	2	outdoor	DL-0583 4
0	moderate	very high	moderate	moderate	ORS	2	indoor	DL-0583 5
1	moderate	very high	moderate	moderate	ORS	2	outdoor	DL-0583 5
5	moderate	very high	moderate	moderate	ORS	2	cow	DL-0583 6
0	moderate	very high	moderate	moderate	ORS	2	indoor	DL-0583 1
0	moderate	very high	moderate	moderate	ORS	2	outdoor	DL-0583 1
0	moderate	very high	moderate	moderate	ORS	2	indoor	DL-0583 2
0	moderate	very high	moderate	moderate	ORS	2	outdoor	DL-0583 2
0	moderate	very high	moderate	moderate	ORS	2	indoor	DL-0583 3
0	moderate	very high	moderate	moderate	ORS	2	outdoor	DL-0583 3
0	moderate	very high	moderate	moderate	ORS	2	indoor	DL-0583 4
0	moderate	very high	moderate	moderate	ORS	2	outdoor	DL-0583 4
0	moderate	very high	moderate	moderate	ORS	2	indoor	DL-0583 5
0	moderate	very high	moderate	moderate	ORS	2	outdoor	DL-0583 5
6	moderate	very high	moderate	moderate	ORS	2	cow	DL-0583 6
2	very high	moderate	very high	very high	ORS	0	indoor	HP-0574 1
7	very high	moderate	very high	very high	ORS	0	outdoor	HP-0574 1
7	very high	moderate	very high	very high	ORS	0	indoor	HP-0574 2
18	very high	moderate	very high	very high	ORS	0	outdoor	HP-0574 2
4	very high	moderate	very high	very high	ORS	0	indoor	HP-0574 3
27	very high	moderate	very high	very high	ORS	0	outdoor	HP-0574 3
4	very high	moderate	very high	very high	ORS	0	indoor	HP-0574 4
31	very high	moderate	very high	very high	ORS	0	outdoor	HP-0574 4
1	very high	moderate	very high	very high	ORS	0	indoor	HP-0574 5
3	very high	moderate	very high	very high	ORS	0	outdoor	HP-0574 5
112	very high	moderate	very high	very high	ORS	0	cow	HP-0574 6
1	very high	moderate	very high	very high	ORS	0	indoor	HP-0574 1
14	very high	moderate	very high	very high	ORS	0	outdoor	HP-0574 1
4	very high	moderate	very high	very high	ORS	0	indoor	HP-0574 2
17	very high	moderate	very high	very high	ORS	0	outdoor	HP-0574 2
6	very high	moderate	very high	very high	ORS	0	indoor	HP-0574 3
11	very high	moderate	very high	very high	ORS	0	outdoor	HP-0574 3
2	very high	moderate	very high	very high	ORS	0	indoor	HP-0574 4
16	very high	moderate	very high	very high	ORS	0	outdoor	HP-0574 4
3	very high	moderate	very high	very high	ORS	0	indoor	HP-0574 5
2	very high	moderate	very high	very high	ORS	0	outdoor	HP-0574 5
37	very high	moderate	very high	very high	ORS	0	cow	HP-0574 6
20	very high	moderate	very high	very high	ORS	0	indoor	HP-0574 1
31	very high	moderate	very high	very high	ORS	0	outdoor	HP-0574 1
7	very high	moderate	very high	very high	ORS	0	indoor	HP-0574 2
5	very high	moderate	very high	very high	ORS	0	outdoor	HP-0574 2
2	very high	moderate	very high	very high	ORS	0	indoor	HP-0574 3
10	very high	moderate	very high	very high	ORS	0	outdoor	HP-0574 3
9	very high	moderate	very high	very high	ORS	0	indoor	HP-0574 4
18	very high	moderate	very high	very high	ORS	0	outdoor	HP-0574 4
0	very high	moderate	very high	very high	ORS	0	indoor	HP-0574 5
0	very high	moderate	very high	very high	ORS	0	outdoor	HP-0574 5
103	very high	moderate	very high	very high	ORS	0	cow	HP-0574 6
2	very high	moderate	very high	very high	ORS	0	indoor	HP-0574 1
16	very high	moderate	very high	very high	ORS	0	outdoor	HP-0574 1
4	very high	moderate	very high	very high	ORS	0	indoor	HP-0574 2
20	very high	moderate	very high	very high	ORS	0	outdoor	HP-0574 2
1	very high	moderate	very high	very high	ORS	0	indoor	HP-0574 3
17	very high	moderate	very high	very high	ORS	0	outdoor	HP-0574 3
7	very high	moderate	very high	very high	ORS	0	indoor	HP-0574 4
9	very high	moderate	very high	very high	ORS	0	outdoor	HP-0574 4
1	very high	moderate	very high	very high	ORS	0	indoor	HP-0574 5
2	very high	moderate	very high	very high	ORS	0	outdoor	HP-0574 5
32	very high	moderate	very high	very high	ORS	0	cow	HP-0574 6
5	very high	moderate	very high	very high	ORS	0	indoor	HP-0574 1
20	very high	moderate	very high	very high	ORS	0	outdoor	HP-0574 1
3	very high	moderate	very high	very high	ORS	0	indoor	HP-0574 2
22	very high	moderate	very high	very high	ORS	0	outdoor	HP-0574 2
0	very high	moderate	very high	very high	ORS	0	indoor	HP-0574 3
16	very high	moderate	very high	very high	ORS	0	outdoor	HP-0574 3
1	very high	moderate	very high	very high	ORS	0	indoor	HP-0574 4
6	very high	moderate	very high	very high	ORS	0	outdoor	HP-0574 4
3	very high	moderate	very high	very high	ORS	0	indoor	HP-0574 5
3	very high	moderate	very high	very high	ORS	0	outdoor	HP-0574 5
68	very high	moderate	very high	very high	ORS	0	cow	HP-0574 6
2	very high	low	high	very high	ORS	0	indoor	HP-0574 1
13	very high	low	high	very high	ORS	0	outdoor	HP-0574 1
1	very high	low	high	very high	ORS	0	indoor	HP-0574 2
4	very high	low	high	very high	ORS	0	outdoor	HP-0574 2
0	very high	low	high	very high	ORS	0	indoor	HP-0574 3
17	very high	low	high	very high	ORS	0	outdoor	HP-0574 3
1	very high	low	high	very high	ORS	0	indoor	HP-0574 4
11	very high	low	high	very high	ORS	0	outdoor	HP-0574 4
3	very high	low	high	very high	ORS	0	indoor	HP-0574 5
3	very high	low	high	very high	ORS	0	outdoor	HP-0574 5
163	very high	low	high	very high	ORS	0	cow	HP-0574 6
1	very high	low	high	very high	ORS	0	indoor	HP-0574 1
8	very high	low	high	very high	ORS	0	outdoor	HP-0574 1
3	very high	low	high	very high	ORS	0	indoor	HP-0574 2
4	very high	low	high	very high	ORS	0	outdoor	HP-0574 2
2	very high	low	high	very high	ORS	0	indoor	HP-0574 3
11	very high	low	high	very high	ORS	0	outdoor	HP-0574 3
2	very high	low	high	very high	ORS	0	indoor	HP-0574 4
16	very high	low	high	very high	ORS	0	outdoor	HP-0574 4
0	very high	low	high	very high	ORS	0	indoor	HP-0574 5
12	very high	low	high	very high	ORS	0	outdoor	HP-0574 5
165	very high	low	high	very high	ORS	0	cow	HP-0574 6
2	very high	low	high	very high	ORS	0	indoor	HP-0574 1
5	very high	low	high	very high	ORS	0	outdoor	HP-0574 1
1	very high	low	high	very high	ORS	0	indoor	HP-0574 2
10	very high	low	high	very high	ORS	0	outdoor	HP-0574 2
1	very high	low	high	very high	ORS	0	indoor	HP-0574 3
13	very high	low	high	very high	ORS	0	outdoor	HP-0574 3
0	very high	low	high	very high	ORS	0	indoor	HP-0574 4
3	very high	low	high	very high	ORS	0	outdoor	HP-0574 4
4	very high	low	high	very high	ORS	0	indoor	HP-0574 5
4	very high	low	high	very high	ORS	0	outdoor	HP-0574 5
204	very high	low	high	very high	ORS	0	cow	HP-0574 6
0	very high	low	high	very high	ORS	0	indoor	HP-0574 1
4	very high	low	high	very high	ORS	0	outdoor	HP-0574 1
0	very high	low	high	very high	ORS	0	indoor	HP-0574 2
4	very high	low	high	very high	ORS	0	outdoor	HP-0574 2
1	very high	low	high	very high	ORS	0	indoor	HP-0574 3
9	very high	low	high	very high	ORS	0	outdoor	HP-0574 3
1	very high	low	high	very high	ORS	0	indoor	HP-0574 4
21	very high	low	high	very high	ORS	0	outdoor	HP-0574 4
1	very high	low	high	very high	ORS	0	indoor	HP-0574 5
1	very high	low	high	very high	ORS	0	outdoor	HP-0574 5
269	very high	low	high	very high	ORS	0	cow	HP-0574 6
4	very high	low	high	very high	ORS	0	indoor	HP-0574 1
7	very high	low	high	very high	ORS	0	outdoor	HP-0574 1
2	very high	low	high	very high	ORS	0	indoor	HP-0574 2
7	very high	low	high	very high	ORS	0	outdoor	HP-0574 2
0	very high	low	high	very high	ORS	0	indoor	HP-0574 3
7	very high	low	high	very high	ORS	0	outdoor	HP-0574 3
2	very high	low	high	very high	ORS	0	indoor	HP-0574 4
3	very high	low	high	very high	ORS	0	outdoor	HP-0574 4
3	very high	low	high	very high	ORS	0	indoor	HP-0574 5
3	very high	low	high	very high	ORS	0	outdoor	HP-0574 5
284	very high	low	high	very high	ORS	0	cow	HP-0574 6
1	high	very high	very high	moderate	ORS	0	indoor	HP-0574 1
4	high	very high	very high	moderate	ORS	0	outdoor	HP-0574 1
1	high	very high	very high	moderate	ORS	0	indoor	HP-0574 2
2	high	very high	very high	moderate	ORS	0	outdoor	HP-0574 2
0	high	very high	very high	moderate	ORS	0	indoor	HP-0574 3
5	high	very high	very high	moderate	ORS	0	outdoor	HP-0574 3
1	high	very high	very high	moderate	ORS	0	indoor	HP-0574 4
3	high	very high	very high	moderate	ORS	0	outdoor	HP-0574 4
1	high	very high	very high	moderate	ORS	0	indoor	HP-0574 5
0	high	very high	very high	moderate	ORS	0	outdoor	HP-0574 5
23	high	very high	very high	moderate	ORS	0	cow	HP-0574 6
0	very high	very high	very high	moderate	ORS	0	indoor	HP-0574 1
0	very high	very high	very high	moderate	ORS	0	outdoor	HP-0574 1
0	very high	very high	very high	moderate	ORS	0	indoor	HP-0574 2
2	very high	very high	very high	moderate	ORS	0	outdoor	HP-0574 2
0	very high	very high	very high	moderate	ORS	0	indoor	HP-0574 3
1	very high	very high	very high	moderate	ORS	0	outdoor	HP-0574 3
0	very high	very high	very high	moderate	ORS	0	indoor	HP-0574 4
6	very high	very high	very high	moderate	ORS	0	outdoor	HP-0574 4
0	very high	very high	very high	moderate	ORS	0	indoor	HP-0574 5
4	very high	very high	very high	moderate	ORS	0	outdoor	HP-0574 5
100	very high	very high	very high	moderate	ORS	0	cow	HP-0574 6
0	very high	high	very high	moderate	ORS	0	indoor	HP-0574 1
10	very high	high	very high	moderate	ORS	0	outdoor	HP-0574 1
1	very high	high	very high	moderate	ORS	0	indoor	HP-0574 2
0	very high	high	very high	moderate	ORS	0	outdoor	HP-0574 2
0	very high	high	very high	moderate	ORS	0	indoor	HP-0574 3
4	very high	high	very high	moderate	ORS	0	outdoor	HP-0574 3
1	very high	high	very high	moderate	ORS	0	indoor	HP-0574 4
2	very high	high	very high	moderate	ORS	0	outdoor	HP-0574 4
1	very high	high	very high	moderate	ORS	0	indoor	HP-0574 5
1	very high	high	very high	moderate	ORS	0	outdoor	HP-0574 5
71	very high	high	very high	moderate	ORS	0	cow	HP-0574 6
2	very high	very high	very high	moderate	ORS	0	indoor	HP-0574 1
5	very high	very high	very high	moderate	ORS	0	outdoor	HP-0574 1
1	very high	very high	very high	moderate	ORS	0	indoor	HP-0574 2
2	very high	very high	very high	moderate	ORS	0	outdoor	HP-0574 2
1	very high	very high	very high	moderate	ORS	0	indoor	HP-0574 3
5	very high	very high	very high	moderate	ORS	0	outdoor	HP-0574 3
0	very high	very high	very high	moderate	ORS	0	indoor	HP-0574 4
1	very high	very high	very high	moderate	ORS	0	outdoor	HP-0574 4
0	very high	very high	very high	moderate	ORS	0	indoor	HP-0574 5
3	very high	very high	very high	moderate	ORS	0	outdoor	HP-0574 5
73	very high	very high	very high	moderate	ORS	0	cow	HP-0574 6
0	high	very high	very high	moderate	ORS	0	indoor	HP-0574 1
1	high	very high	very high	moderate	ORS	0	outdoor	HP-0574 1
0	high	very high	very high	moderate	ORS	0	indoor	HP-0574 2
1	high	very high	very high	moderate	ORS	0	outdoor	HP-0574 2
0	high	very high	very high	moderate	ORS	0	indoor	HP-0574 3
6	high	very high	very high	moderate	ORS	0	outdoor	HP-0574 3
0	high	very high	very high	moderate	ORS	0	indoor	HP-0574 4
0	high	very high	very high	moderate	ORS	0	outdoor	HP-0574 4
0	high	very high	very high	moderate	ORS	0	indoor	HP-0574 5
2	high	very high	very high	moderate	ORS	0	outdoor	HP-0574 5
43	high	very high	very high	moderate	ORS	0	cow	HP-0574 6
0	high	very high	high	moderate	ORS	1	indoor	HP-0574 1
0	high	very high	high	moderate	ORS	1	outdoor	HP-0574 1
0	high	very high	high	moderate	ORS	1	indoor	HP-0574 2
3	high	very high	high	moderate	ORS	1	outdoor	HP-0574 2
0	high	very high	high	moderate	ORS	1	indoor	HP-0574 3
0	high	very high	high	moderate	ORS	1	outdoor	HP-0574 3
0	high	very high	high	moderate	ORS	1	indoor	HP-0574 4
0	high	very high	high	moderate	ORS	1	outdoor	HP-0574 4
0	high	very high	high	moderate	ORS	1	indoor	HP-0574 5
0	high	very high	high	moderate	ORS	1	outdoor	HP-0574 5
4	high	very high	high	moderate	ORS	1	cow	HP-0574 6
0	high	very high	high	moderate	ORS	1	indoor	HP-0574 1
1	high	very high	high	moderate	ORS	1	outdoor	HP-0574 1
0	high	very high	high	moderate	ORS	1	indoor	HP-0574 2
0	high	very high	high	moderate	ORS	1	outdoor	HP-0574 2
0	high	very high	high	moderate	ORS	1	indoor	HP-0574 3
0	high	very high	high	moderate	ORS	1	outdoor	HP-0574 3
0	high	very high	high	moderate	ORS	1	indoor	HP-0574 4
0	high	very high	high	moderate	ORS	1	outdoor	HP-0574 4
0	high	very high	high	moderate	ORS	1	indoor	HP-0574 5
0	high	very high	high	moderate	ORS	1	outdoor	HP-0574 5
18	high	very high	high	moderate	ORS	1	cow	HP-0574 6
0	high	very high	very high	moderate	ORS	1	indoor	HP-0574 1
0	high	very high	very high	moderate	ORS	1	outdoor	HP-0574 1
0	high	very high	very high	moderate	ORS	1	indoor	HP-0574 2
0	high	very high	very high	moderate	ORS	1	outdoor	HP-0574 2
0	high	very high	very high	moderate	ORS	1	indoor	HP-0574 3
0	high	very high	very high	moderate	ORS	1	outdoor	HP-0574 3
0	high	very high	very high	moderate	ORS	1	indoor	HP-0574 4
0	high	very high	very high	moderate	ORS	1	outdoor	HP-0574 4
0	high	very high	very high	moderate	ORS	1	indoor	HP-0574 5
0	high	very high	very high	moderate	ORS	1	outdoor	HP-0574 5
1	high	very high	very high	moderate	ORS	1	cow	HP-0574 6
0	high	very high	very high	moderate	ORS	1	indoor	HP-0574 1
4	high	very high	very high	moderate	ORS	1	outdoor	HP-0574 1
0	high	very high	very high	moderate	ORS	1	indoor	HP-0574 2
0	high	very high	very high	moderate	ORS	1	outdoor	HP-0574 2
0	high	very high	very high	moderate	ORS	1	indoor	HP-0574 3
0	high	very high	very high	moderate	ORS	1	outdoor	HP-0574 3
0	high	very high	very high	moderate	ORS	1	indoor	HP-0574 4
0	high	very high	very high	moderate	ORS	1	outdoor	HP-0574 4
1	high	very high	very high	moderate	ORS	1	indoor	HP-0574 5
0	high	very high	very high	moderate	ORS	1	outdoor	HP-0574 5
5	high	very high	very high	moderate	ORS	1	cow	HP-0574 6
1	high	very high	very high	moderate	ORS	1	indoor	HP-0574 1
1	high	very high	very high	moderate	ORS	1	outdoor	HP-0574 1
0	high	very high	very high	moderate	ORS	1	indoor	HP-0574 2
3	high	very high	very high	moderate	ORS	1	outdoor	HP-0574 2
0	high	very high	very high	moderate	ORS	1	indoor	HP-0574 3
0	high	very high	very high	moderate	ORS	1	outdoor	HP-0574 3
0	high	very high	very high	moderate	ORS	1	indoor	HP-0574 4
0	high	very high	very high	moderate	ORS	1	outdoor	HP-0574 4
1	high	very high	very high	moderate	ORS	1	indoor	HP-0574 5
0	high	very high	very high	moderate	ORS	1	outdoor	HP-0574 5
12	high	very high	very high	moderate	ORS	1	cow	HP-0574 6
0	high	high	high	high	ORS	1	indoor	HP-0574 1
0	high	high	high	high	ORS	1	outdoor	HP-0574 1
0	high	high	high	high	ORS	1	indoor	HP-0574 2
0	high	high	high	high	ORS	1	outdoor	HP-0574 2
0	high	high	high	high	ORS	1	indoor	HP-0574 3
0	high	high	high	high	ORS	1	outdoor	HP-0574 3
0	high	high	high	high	ORS	1	indoor	HP-0574 4
0	high	high	high	high	ORS	1	outdoor	HP-0574 4
0	high	high	high	high	ORS	1	indoor	HP-0574 5
1	high	high	high	high	ORS	1	outdoor	HP-0574 5
4	high	high	high	high	ORS	1	cow	HP-0574 6
0	high	high	high	high	ORS	1	indoor	HP-0574 1
0	high	high	high	high	ORS	1	outdoor	HP-0574 1
0	high	high	high	high	ORS	1	indoor	HP-0574 2
0	high	high	high	high	ORS	1	outdoor	HP-0574 2
0	high	high	high	high	ORS	1	indoor	HP-0574 3
0	high	high	high	high	ORS	1	outdoor	HP-0574 3
0	high	high	high	high	ORS	1	indoor	HP-0574 4
0	high	high	high	high	ORS	1	outdoor	HP-0574 4
0	high	high	high	high	ORS	1	indoor	HP-0574 5
0	high	high	high	high	ORS	1	outdoor	HP-0574 5
15	high	high	high	high	ORS	1	cow	HP-0574 6
0	high	moderate	high	high	ORS	1	indoor	HP-0574 1
0	high	moderate	high	high	ORS	1	outdoor	HP-0574 1
0	high	moderate	high	high	ORS	1	indoor	HP-0574 2
0	high	moderate	high	high	ORS	1	outdoor	HP-0574 2
0	high	moderate	high	high	ORS	1	indoor	HP-0574 3
0	high	moderate	high	high	ORS	1	outdoor	HP-0574 3
0	high	moderate	high	high	ORS	1	indoor	HP-0574 4
0	high	moderate	high	high	ORS	1	outdoor	HP-0574 4
0	high	moderate	high	high	ORS	1	indoor	HP-0574 5
0	high	moderate	high	high	ORS	1	outdoor	HP-0574 5
13	high	moderate	high	high	ORS	1	cow	HP-0574 6
0	high	moderate	high	high	ORS	1	indoor	HP-0574 1
0	high	moderate	high	high	ORS	1	outdoor	HP-0574 1
0	high	moderate	high	high	ORS	1	indoor	HP-0574 2
0	high	moderate	high	high	ORS	1	outdoor	HP-0574 2
0	high	moderate	high	high	ORS	1	indoor	HP-0574 3
0	high	moderate	high	high	ORS	1	outdoor	HP-0574 3
0	high	moderate	high	high	ORS	1	indoor	HP-0574 4
0	high	moderate	high	high	ORS	1	outdoor	HP-0574 4
0	high	moderate	high	high	ORS	1	indoor	HP-0574 5
0	high	moderate	high	high	ORS	1	outdoor	HP-0574 5
11	high	moderate	high	high	ORS	1	cow	HP-0574 6
0	high	moderate	high	high	ORS	1	indoor	HP-0574 1
0	high	moderate	high	high	ORS	1	outdoor	HP-0574 1
0	high	moderate	high	high	ORS	1	indoor	HP-0574 2
0	high	moderate	high	high	ORS	1	outdoor	HP-0574 2
0	high	moderate	high	high	ORS	1	indoor	HP-0574 3
0	high	moderate	high	high	ORS	1	outdoor	HP-0574 3
0	high	moderate	high	high	ORS	1	indoor	HP-0574 4
0	high	moderate	high	high	ORS	1	outdoor	HP-0574 4
0	high	moderate	high	high	ORS	1	indoor	HP-0574 5
0	high	moderate	high	high	ORS	1	outdoor	HP-0574 5
24	high	moderate	high	high	ORS	1	cow	HP-0574 6
3	moderate	moderate	moderate	very high	ORS	1	indoor	HP-0574 1
0	moderate	moderate	moderate	very high	ORS	1	outdoor	HP-0574 1
0	moderate	moderate	moderate	very high	ORS	1	indoor	HP-0574 2
0	moderate	moderate	moderate	very high	ORS	1	outdoor	HP-0574 2
0	moderate	moderate	moderate	very high	ORS	1	indoor	HP-0574 3
1	moderate	moderate	moderate	very high	ORS	1	outdoor	HP-0574 3
0	moderate	moderate	moderate	very high	ORS	1	indoor	HP-0574 4
0	moderate	moderate	moderate	very high	ORS	1	outdoor	HP-0574 4
0	moderate	moderate	moderate	very high	ORS	1	indoor	HP-0574 5
0	moderate	moderate	moderate	very high	ORS	1	outdoor	HP-0574 5
5	moderate	moderate	moderate	very high	ORS	1	cow	HP-0574 6
0	moderate	moderate	moderate	very high	ORS	1	indoor	HP-0574 1
0	moderate	moderate	moderate	very high	ORS	1	outdoor	HP-0574 1
0	moderate	moderate	moderate	very high	ORS	1	indoor	HP-0574 2
0	moderate	moderate	moderate	very high	ORS	1	outdoor	HP-0574 2
0	moderate	moderate	moderate	very high	ORS	1	indoor	HP-0574 3
1	moderate	moderate	moderate	very high	ORS	1	outdoor	HP-0574 3
0	moderate	moderate	moderate	very high	ORS	1	indoor	HP-0574 4
0	moderate	moderate	moderate	very high	ORS	1	outdoor	HP-0574 4
1	moderate	moderate	moderate	very high	ORS	1	indoor	HP-0574 5
3	moderate	moderate	moderate	very high	ORS	1	outdoor	HP-0574 5
18	moderate	moderate	moderate	very high	ORS	1	cow	HP-0574 6
0	moderate	moderate	moderate	very high	ORS	1	indoor	HP-0574 1
0	moderate	moderate	moderate	very high	ORS	1	outdoor	HP-0574 1
0	moderate	moderate	moderate	very high	ORS	1	indoor	HP-0574 2
1	moderate	moderate	moderate	very high	ORS	1	outdoor	HP-0574 2
0	moderate	moderate	moderate	very high	ORS	1	indoor	HP-0574 3
1	moderate	moderate	moderate	very high	ORS	1	outdoor	HP-0574 3
0	moderate	moderate	moderate	very high	ORS	1	indoor	HP-0574 4
0	moderate	moderate	moderate	very high	ORS	1	outdoor	HP-0574 4
1	moderate	moderate	moderate	very high	ORS	1	indoor	HP-0574 5
2	moderate	moderate	moderate	very high	ORS	1	outdoor	HP-0574 5
9	moderate	moderate	moderate	very high	ORS	1	cow	HP-0574 6
0	moderate	moderate	moderate	very high	ORS	1	indoor	HP-0574 1
0	moderate	moderate	moderate	very high	ORS	1	outdoor	HP-0574 1
0	moderate	moderate	moderate	very high	ORS	1	indoor	HP-0574 2
1	moderate	moderate	moderate	very high	ORS	1	outdoor	HP-0574 2
0	moderate	moderate	moderate	very high	ORS	1	indoor	HP-0574 3
0	moderate	moderate	moderate	very high	ORS	1	outdoor	HP-0574 3
0	moderate	moderate	moderate	very high	ORS	1	indoor	HP-0574 4
0	moderate	moderate	moderate	very high	ORS	1	outdoor	HP-0574 4
0	moderate	moderate	moderate	very high	ORS	1	indoor	HP-0574 5
0	moderate	moderate	moderate	very high	ORS	1	outdoor	HP-0574 5
7	moderate	moderate	moderate	very high	ORS	1	cow	HP-0574 6
0	moderate	moderate	moderate	very high	ORS	1	indoor	HP-0574 1
0	moderate	moderate	moderate	very high	ORS	1	outdoor	HP-0574 1
0	moderate	moderate	moderate	very high	ORS	1	indoor	HP-0574 2
1	moderate	moderate	moderate	very high	ORS	1	outdoor	HP-0574 2
0	moderate	moderate	moderate	very high	ORS	1	indoor	HP-0574 3
1	moderate	moderate	moderate	very high	ORS	1	outdoor	HP-0574 3
0	moderate	moderate	moderate	very high	ORS	1	indoor	HP-0574 4
0	moderate	moderate	moderate	very high	ORS	1	outdoor	HP-0574 4
0	moderate	moderate	moderate	very high	ORS	1	indoor	HP-0574 5
0	moderate	moderate	moderate	very high	ORS	1	outdoor	HP-0574 5
9	moderate	moderate	moderate	very high	ORS	1	cow	HP-0574 6
1	moderate	low	moderate	high	ORS	1	indoor	HP-0574 1
1	moderate	low	moderate	high	ORS	1	outdoor	HP-0574 1
0	moderate	low	moderate	high	ORS	1	indoor	HP-0574 2
2	moderate	low	moderate	high	ORS	1	outdoor	HP-0574 2
0	moderate	low	moderate	high	ORS	1	indoor	HP-0574 3
0	moderate	low	moderate	high	ORS	1	outdoor	HP-0574 3
0	moderate	low	moderate	high	ORS	1	indoor	HP-0574 4
0	moderate	low	moderate	high	ORS	1	outdoor	HP-0574 4
3	moderate	low	moderate	high	ORS	1	indoor	HP-0574 5
1	moderate	low	moderate	high	ORS	1	outdoor	HP-0574 5
3	moderate	low	moderate	high	ORS	1	cow	HP-0574 6
1	moderate	low	moderate	high	ORS	1	indoor	HP-0574 1
1	moderate	low	moderate	high	ORS	1	outdoor	HP-0574 1
0	moderate	low	moderate	high	ORS	1	indoor	HP-0574 2
0	moderate	low	moderate	high	ORS	1	outdoor	HP-0574 2
0	moderate	low	moderate	high	ORS	1	indoor	HP-0574 3
0	moderate	low	moderate	high	ORS	1	outdoor	HP-0574 3
1	moderate	low	moderate	high	ORS	1	indoor	HP-0574 4
1	moderate	low	moderate	high	ORS	1	outdoor	HP-0574 4
0	moderate	low	moderate	high	ORS	1	indoor	HP-0574 5
0	moderate	low	moderate	high	ORS	1	outdoor	HP-0574 5
27	moderate	low	moderate	high	ORS	1	cow	HP-0574 6
0	moderate	low	moderate	high	ORS	1	indoor	HP-0574 1
2	moderate	low	moderate	high	ORS	1	outdoor	HP-0574 1
0	moderate	low	moderate	high	ORS	1	indoor	HP-0574 2
0	moderate	low	moderate	high	ORS	1	outdoor	HP-0574 2
0	moderate	low	moderate	high	ORS	1	indoor	HP-0574 3
2	moderate	low	moderate	high	ORS	1	outdoor	HP-0574 3
0	moderate	low	moderate	high	ORS	1	indoor	HP-0574 4
0	moderate	low	moderate	high	ORS	1	outdoor	HP-0574 4
0	moderate	low	moderate	high	ORS	1	indoor	HP-0574 5
0	moderate	low	moderate	high	ORS	1	outdoor	HP-0574 5
8	moderate	low	moderate	high	ORS	1	cow	HP-0574 6
0	moderate	low	moderate	high	ORS	1	indoor	HP-0574 1
2	moderate	low	moderate	high	ORS	1	outdoor	HP-0574 1
0	moderate	low	moderate	high	ORS	1	indoor	HP-0574 2
0	moderate	low	moderate	high	ORS	1	outdoor	HP-0574 2
0	moderate	low	moderate	high	ORS	1	indoor	HP-0574 3
2	moderate	low	moderate	high	ORS	1	outdoor	HP-0574 3
0	moderate	low	moderate	high	ORS	1	indoor	HP-0574 4
0	moderate	low	moderate	high	ORS	1	outdoor	HP-0574 4
0	moderate	low	moderate	high	ORS	1	indoor	HP-0574 5
1	moderate	low	moderate	high	ORS	1	outdoor	HP-0574 5
20	moderate	low	moderate	high	ORS	1	cow	HP-0574 6
1	moderate	low	moderate	high	ORS	1	indoor	HP-0574 1
3	moderate	low	moderate	high	ORS	1	outdoor	HP-0574 1
0	moderate	low	moderate	high	ORS	1	indoor	HP-0574 2
0	moderate	low	moderate	high	ORS	1	outdoor	HP-0574 2
0	moderate	low	moderate	high	ORS	1	indoor	HP-0574 3
0	moderate	low	moderate	high	ORS	1	outdoor	HP-0574 3
0	moderate	low	moderate	high	ORS	1	indoor	HP-0574 4
0	moderate	low	moderate	high	ORS	1	outdoor	HP-0574 4
0	moderate	low	moderate	high	ORS	1	indoor	HP-0574 5
0	moderate	low	moderate	high	ORS	1	outdoor	HP-0574 5
21	moderate	low	moderate	high	ORS	1	cow	HP-0574 6
1	low	low	low	low	ORS	2	indoor	HP-0574 1
0	low	low	low	low	ORS	2	outdoor	HP-0574 1
0	low	low	low	low	ORS	2	indoor	HP-0574 2
1	low	low	low	low	ORS	2	outdoor	HP-0574 2
0	low	low	low	low	ORS	2	indoor	HP-0574 3
0	low	low	low	low	ORS	2	outdoor	HP-0574 3
0	low	low	low	low	ORS	2	indoor	HP-0574 4
0	low	low	low	low	ORS	2	outdoor	HP-0574 4
0	low	low	low	low	ORS	2	indoor	HP-0574 5
0	low	low	low	low	ORS	2	outdoor	HP-0574 5
7	low	low	low	low	ORS	2	cow	HP-0574 6
0	low	low	low	low	ORS	2	indoor	HP-0574 1
0	low	low	low	low	ORS	2	outdoor	HP-0574 1
0	low	low	low	low	ORS	2	indoor	HP-0574 2
0	low	low	low	low	ORS	2	outdoor	HP-0574 2
0	low	low	low	low	ORS	2	indoor	HP-0574 3
0	low	low	low	low	ORS	2	outdoor	HP-0574 3
0	low	low	low	low	ORS	2	indoor	HP-0574 4
0	low	low	low	low	ORS	2	outdoor	HP-0574 4
0	low	low	low	low	ORS	2	indoor	HP-0574 5
1	low	low	low	low	ORS	2	outdoor	HP-0574 5
7	low	low	low	low	ORS	2	cow	HP-0574 6
0	low	low	low	low	ORS	2	indoor	HP-0574 1
0	low	low	low	low	ORS	2	outdoor	HP-0574 1
0	low	low	low	low	ORS	2	indoor	HP-0574 2
0	low	low	low	low	ORS	2	outdoor	HP-0574 2
0	low	low	low	low	ORS	2	indoor	HP-0574 3
1	low	low	low	low	ORS	2	outdoor	HP-0574 3
0	low	low	low	low	ORS	2	indoor	HP-0574 4
0	low	low	low	low	ORS	2	outdoor	HP-0574 4
0	low	low	low	low	ORS	2	indoor	HP-0574 5
1	low	low	low	low	ORS	2	outdoor	HP-0574 5
10	low	low	low	low	ORS	2	cow	HP-0574 6
0	low	low	low	low	ORS	2	indoor	HP-0574 1
0	low	low	low	low	ORS	2	outdoor	HP-0574 1
0	low	low	low	low	ORS	2	indoor	HP-0574 2
0	low	low	low	low	ORS	2	outdoor	HP-0574 2
0	low	low	low	low	ORS	2	indoor	HP-0574 3
0	low	low	low	low	ORS	2	outdoor	HP-0574 3
0	low	low	low	low	ORS	2	indoor	HP-0574 4
1	low	low	low	low	ORS	2	outdoor	HP-0574 4
0	low	low	low	low	ORS	2	indoor	HP-0574 5
0	low	low	low	low	ORS	2	outdoor	HP-0574 5
23	low	low	low	low	ORS	2	cow	HP-0574 6
0	low	low	low	low	ORS	2	indoor	HP-0574 1
0	low	low	low	low	ORS	2	outdoor	HP-0574 1
0	low	low	low	low	ORS	2	indoor	HP-0574 2
0	low	low	low	low	ORS	2	outdoor	HP-0574 2
0	low	low	low	low	ORS	2	indoor	HP-0574 3
0	low	low	low	low	ORS	2	outdoor	HP-0574 3
0	low	low	low	low	ORS	2	indoor	HP-0574 4
0	low	low	low	low	ORS	2	outdoor	HP-0574 4
0	low	low	low	low	ORS	2	indoor	HP-0574 5
0	low	low	low	low	ORS	2	outdoor	HP-0574 5
11	low	low	low	low	ORS	2	cow	HP-0574 6
0	low	high	low	low	ORS	2	indoor	HP-0574 1
0	low	high	low	low	ORS	2	outdoor	HP-0574 1
0	low	high	low	low	ORS	2	indoor	HP-0574 2
0	low	high	low	low	ORS	2	outdoor	HP-0574 2
0	low	high	low	low	ORS	2	indoor	HP-0574 3
0	low	high	low	low	ORS	2	outdoor	HP-0574 3
0	low	high	low	low	ORS	2	indoor	HP-0574 4
0	low	high	low	low	ORS	2	outdoor	HP-0574 4
0	low	high	low	low	ORS	2	indoor	HP-0574 5
0	low	high	low	low	ORS	2	outdoor	HP-0574 5
2	low	high	low	low	ORS	2	cow	HP-0574 6
0	low	high	low	low	ORS	2	indoor	HP-0574 1
0	low	high	low	low	ORS	2	outdoor	HP-0574 1
0	low	high	low	low	ORS	2	indoor	HP-0574 2
0	low	high	low	low	ORS	2	outdoor	HP-0574 2
0	low	high	low	low	ORS	2	indoor	HP-0574 3
0	low	high	low	low	ORS	2	outdoor	HP-0574 3
0	low	high	low	low	ORS	2	indoor	HP-0574 4
0	low	high	low	low	ORS	2	outdoor	HP-0574 4
0	low	high	low	low	ORS	2	indoor	HP-0574 5
0	low	high	low	low	ORS	2	outdoor	HP-0574 5
15	low	high	low	low	ORS	2	cow	HP-0574 6
0	low	high	low	low	ORS	2	indoor	HP-0574 1
0	low	high	low	low	ORS	2	outdoor	HP-0574 1
0	low	high	low	low	ORS	2	indoor	HP-0574 2
0	low	high	low	low	ORS	2	outdoor	HP-0574 2
0	low	high	low	low	ORS	2	indoor	HP-0574 3
0	low	high	low	low	ORS	2	outdoor	HP-0574 3
0	low	high	low	low	ORS	2	indoor	HP-0574 4
0	low	high	low	low	ORS	2	outdoor	HP-0574 4
0	low	high	low	low	ORS	2	indoor	HP-0574 5
0	low	high	low	low	ORS	2	outdoor	HP-0574 5
14	low	high	low	low	ORS	2	cow	HP-0574 6
0	low	high	low	low	ORS	2	indoor	HP-0574 1
0	low	high	low	low	ORS	2	outdoor	HP-0574 1
0	low	high	low	low	ORS	2	indoor	HP-0574 2
0	low	high	low	low	ORS	2	outdoor	HP-0574 2
0	low	high	low	low	ORS	2	indoor	HP-0574 3
0	low	high	low	low	ORS	2	outdoor	HP-0574 3
0	low	high	low	low	ORS	2	indoor	HP-0574 4
0	low	high	low	low	ORS	2	outdoor	HP-0574 4
0	low	high	low	low	ORS	2	indoor	HP-0574 5
0	low	high	low	low	ORS	2	outdoor	HP-0574 5
17	low	high	low	low	ORS	2	cow	HP-0574 6
0	low	high	low	low	ORS	2	indoor	HP-0574 1
0	low	high	low	low	ORS	2	outdoor	HP-0574 1
0	low	high	low	low	ORS	2	indoor	HP-0574 2
0	low	high	low	low	ORS	2	outdoor	HP-0574 2
0	low	high	low	low	ORS	2	indoor	HP-0574 3
0	low	high	low	low	ORS	2	outdoor	HP-0574 3
0	low	high	low	low	ORS	2	indoor	HP-0574 4
0	low	high	low	low	ORS	2	outdoor	HP-0574 4
0	low	high	low	low	ORS	2	indoor	HP-0574 5
1	low	high	low	low	ORS	2	outdoor	HP-0574 5
16	low	high	low	low	ORS	2	cow	HP-0574 6
0	moderate	very high	moderate	low	ORS	2	indoor	HP-0574 1
0	moderate	very high	moderate	low	ORS	2	outdoor	HP-0574 1
0	moderate	very high	moderate	low	ORS	2	indoor	HP-0574 2
0	moderate	very high	moderate	low	ORS	2	outdoor	HP-0574 2
0	moderate	very high	moderate	low	ORS	2	indoor	HP-0574 3
0	moderate	very high	moderate	low	ORS	2	outdoor	HP-0574 3
0	moderate	very high	moderate	low	ORS	2	indoor	HP-0574 4
0	moderate	very high	moderate	low	ORS	2	outdoor	HP-0574 4
0	moderate	very high	moderate	low	ORS	2	indoor	HP-0574 5
0	moderate	very high	moderate	low	ORS	2	outdoor	HP-0574 5
1	moderate	very high	moderate	low	ORS	2	cow	HP-0574 6
0	moderate	very high	moderate	low	ORS	2	indoor	HP-0574 1
0	moderate	very high	moderate	low	ORS	2	outdoor	HP-0574 1
0	moderate	very high	moderate	low	ORS	2	indoor	HP-0574 2
0	moderate	very high	moderate	low	ORS	2	outdoor	HP-0574 2
0	moderate	very high	moderate	low	ORS	2	indoor	HP-0574 3
0	moderate	very high	moderate	low	ORS	2	outdoor	HP-0574 3
0	moderate	very high	moderate	low	ORS	2	indoor	HP-0574 4
2	moderate	very high	moderate	low	ORS	2	outdoor	HP-0574 4
0	moderate	very high	moderate	low	ORS	2	indoor	HP-0574 5
1	moderate	very high	moderate	low	ORS	2	outdoor	HP-0574 5
2	moderate	very high	moderate	low	ORS	2	cow	HP-0574 6
0	moderate	very high	moderate	low	ORS	2	indoor	HP-0574 1
0	moderate	very high	moderate	low	ORS	2	outdoor	HP-0574 1
0	moderate	very high	moderate	low	ORS	2	indoor	HP-0574 2
0	moderate	very high	moderate	low	ORS	2	outdoor	HP-0574 2
0	moderate	very high	moderate	low	ORS	2	indoor	HP-0574 3
0	moderate	very high	moderate	low	ORS	2	outdoor	HP-0574 3
0	moderate	very high	moderate	low	ORS	2	indoor	HP-0574 4
0	moderate	very high	moderate	low	ORS	2	outdoor	HP-0574 4
0	moderate	very high	moderate	low	ORS	2	indoor	HP-0574 5
0	moderate	very high	moderate	low	ORS	2	outdoor	HP-0574 5
8	moderate	very high	moderate	low	ORS	2	cow	HP-0574 6
0	moderate	very high	moderate	low	ORS	2	indoor	HP-0574 1
0	moderate	very high	moderate	low	ORS	2	outdoor	HP-0574 1
0	moderate	very high	moderate	low	ORS	2	indoor	HP-0574 2
0	moderate	very high	moderate	low	ORS	2	outdoor	HP-0574 2
0	moderate	very high	moderate	low	ORS	2	indoor	HP-0574 3
0	moderate	very high	moderate	low	ORS	2	outdoor	HP-0574 3
0	moderate	very high	moderate	low	ORS	2	indoor	HP-0574 4
0	moderate	very high	moderate	low	ORS	2	outdoor	HP-0574 4
0	moderate	very high	moderate	low	ORS	2	indoor	HP-0574 5
1	moderate	very high	moderate	low	ORS	2	outdoor	HP-0574 5
0	moderate	very high	moderate	low	ORS	2	cow	HP-0574 6
0	moderate	very high	moderate	low	ORS	2	indoor	HP-0574 1
0	moderate	very high	moderate	low	ORS	2	outdoor	HP-0574 1
0	moderate	very high	moderate	low	ORS	2	indoor	HP-0574 2
0	moderate	very high	moderate	low	ORS	2	outdoor	HP-0574 2
0	moderate	very high	moderate	low	ORS	2	indoor	HP-0574 3
0	moderate	very high	moderate	low	ORS	2	outdoor	HP-0574 3
0	moderate	very high	moderate	low	ORS	2	indoor	HP-0574 4
0	moderate	very high	moderate	low	ORS	2	outdoor	HP-0574 4
0	moderate	very high	moderate	low	ORS	2	indoor	HP-0574 5
0	moderate	very high	moderate	low	ORS	2	outdoor	HP-0574 5
2	moderate	very high	moderate	low	ORS	2	cow	HP-0574 6
0	very high	moderate	very high	high	ORS	0	indoor	HT-0621 1
7	very high	moderate	very high	high	ORS	0	outdoor	HT-0621 1
1	very high	moderate	very high	high	ORS	0	indoor	HT-0621 2
1	very high	moderate	very high	high	ORS	0	outdoor	HT-0621 2
0	very high	moderate	very high	high	ORS	0	indoor	HT-0621 3
5	very high	moderate	very high	high	ORS	0	outdoor	HT-0621 3
2	very high	moderate	very high	high	ORS	0	indoor	HT-0621 4
15	very high	moderate	very high	high	ORS	0	outdoor	HT-0621 4
0	very high	moderate	very high	high	ORS	0	indoor	HT-0621 5
19	very high	moderate	very high	high	ORS	0	outdoor	HT-0621 5
207	very high	moderate	very high	high	ORS	0	cow	HT-0621 6
0	very high	moderate	very high	high	ORS	0	indoor	HT-0621 1
3	very high	moderate	very high	high	ORS	0	outdoor	HT-0621 1
4	very high	moderate	very high	high	ORS	0	indoor	HT-0621 2
7	very high	moderate	very high	high	ORS	0	outdoor	HT-0621 2
0	very high	moderate	very high	high	ORS	0	indoor	HT-0621 3
13	very high	moderate	very high	high	ORS	0	outdoor	HT-0621 3
2	very high	moderate	very high	high	ORS	0	indoor	HT-0621 4
28	very high	moderate	very high	high	ORS	0	outdoor	HT-0621 4
0	very high	moderate	very high	high	ORS	0	indoor	HT-0621 5
12	very high	moderate	very high	high	ORS	0	outdoor	HT-0621 5
363	very high	moderate	very high	high	ORS	0	cow	HT-0621 6
0	very high	moderate	very high	high	ORS	0	indoor	HT-0621 1
6	very high	moderate	very high	high	ORS	0	outdoor	HT-0621 1
1	very high	moderate	very high	high	ORS	0	indoor	HT-0621 2
4	very high	moderate	very high	high	ORS	0	outdoor	HT-0621 2
0	very high	moderate	very high	high	ORS	0	indoor	HT-0621 3
4	very high	moderate	very high	high	ORS	0	outdoor	HT-0621 3
9	very high	moderate	very high	high	ORS	0	indoor	HT-0621 4
47	very high	moderate	very high	high	ORS	0	outdoor	HT-0621 4
2	very high	moderate	very high	high	ORS	0	indoor	HT-0621 5
21	very high	moderate	very high	high	ORS	0	outdoor	HT-0621 5
344	very high	moderate	very high	high	ORS	0	cow	HT-0621 6
0	very high	moderate	very high	high	ORS	0	indoor	HT-0621 1
2	very high	moderate	very high	high	ORS	0	outdoor	HT-0621 1
0	very high	moderate	very high	high	ORS	0	indoor	HT-0621 2
0	very high	moderate	very high	high	ORS	0	outdoor	HT-0621 2
0	very high	moderate	very high	high	ORS	0	indoor	HT-0621 3
5	very high	moderate	very high	high	ORS	0	outdoor	HT-0621 3
7	very high	moderate	very high	high	ORS	0	indoor	HT-0621 4
17	very high	moderate	very high	high	ORS	0	outdoor	HT-0621 4
2	very high	moderate	very high	high	ORS	0	indoor	HT-0621 5
25	very high	moderate	very high	high	ORS	0	outdoor	HT-0621 5
415	very high	moderate	very high	high	ORS	0	cow	HT-0621 6
0	very high	moderate	very high	high	ORS	0	indoor	HT-0621 1
2	very high	moderate	very high	high	ORS	0	outdoor	HT-0621 1
1	very high	moderate	very high	high	ORS	0	indoor	HT-0621 2
3	very high	moderate	very high	high	ORS	0	outdoor	HT-0621 2
0	very high	moderate	very high	high	ORS	0	indoor	HT-0621 3
3	very high	moderate	very high	high	ORS	0	outdoor	HT-0621 3
2	very high	moderate	very high	high	ORS	0	indoor	HT-0621 4
6	very high	moderate	very high	high	ORS	0	outdoor	HT-0621 4
0	very high	moderate	very high	high	ORS	0	indoor	HT-0621 5
11	very high	moderate	very high	high	ORS	0	outdoor	HT-0621 5
206	very high	moderate	very high	high	ORS	0	cow	HT-0621 6
0	very high	low	high	low	ORS	0	indoor	HT-0621 1
4	very high	low	high	low	ORS	0	outdoor	HT-0621 1
1	very high	low	high	low	ORS	0	indoor	HT-0621 2
4	very high	low	high	low	ORS	0	outdoor	HT-0621 2
0	very high	low	high	low	ORS	0	indoor	HT-0621 3
3	very high	low	high	low	ORS	0	outdoor	HT-0621 3
2	very high	low	high	low	ORS	0	indoor	HT-0621 4
6	very high	low	high	low	ORS	0	outdoor	HT-0621 4
0	very high	low	high	low	ORS	0	indoor	HT-0621 5
3	very high	low	high	low	ORS	0	outdoor	HT-0621 5
82	very high	low	high	low	ORS	0	cow	HT-0621 6
1	very high	low	high	low	ORS	0	indoor	HT-0621 1
2	very high	low	high	low	ORS	0	outdoor	HT-0621 1
0	very high	low	high	low	ORS	0	indoor	HT-0621 2
3	very high	low	high	low	ORS	0	outdoor	HT-0621 2
0	very high	low	high	low	ORS	0	indoor	HT-0621 3
1	very high	low	high	low	ORS	0	outdoor	HT-0621 3
4	very high	low	high	low	ORS	0	indoor	HT-0621 4
1	very high	low	high	low	ORS	0	outdoor	HT-0621 4
1	very high	low	high	low	ORS	0	indoor	HT-0621 5
2	very high	low	high	low	ORS	0	outdoor	HT-0621 5
61	very high	low	high	low	ORS	0	cow	HT-0621 6
0	very high	low	high	low	ORS	0	indoor	HT-0621 1
1	very high	low	high	low	ORS	0	outdoor	HT-0621 1
0	very high	low	high	low	ORS	0	indoor	HT-0621 2
2	very high	low	high	low	ORS	0	outdoor	HT-0621 2
1	very high	low	high	low	ORS	0	indoor	HT-0621 3
2	very high	low	high	low	ORS	0	outdoor	HT-0621 3
0	very high	low	high	low	ORS	0	indoor	HT-0621 4
5	very high	low	high	low	ORS	0	outdoor	HT-0621 4
1	very high	low	high	low	ORS	0	indoor	HT-0621 5
2	very high	low	high	low	ORS	0	outdoor	HT-0621 5
128	very high	low	high	low	ORS	0	cow	HT-0621 6
0	very high	low	high	low	ORS	0	indoor	HT-0621 1
2	very high	low	high	low	ORS	0	outdoor	HT-0621 1
1	very high	low	high	low	ORS	0	indoor	HT-0621 2
0	very high	low	high	low	ORS	0	outdoor	HT-0621 2
1	very high	low	high	low	ORS	0	indoor	HT-0621 3
2	very high	low	high	low	ORS	0	outdoor	HT-0621 3
2	very high	low	high	low	ORS	0	indoor	HT-0621 4
5	very high	low	high	low	ORS	0	outdoor	HT-0621 4
1	very high	low	high	low	ORS	0	indoor	HT-0621 5
1	very high	low	high	low	ORS	0	outdoor	HT-0621 5
174	very high	low	high	low	ORS	0	cow	HT-0621 6
0	very high	low	high	low	ORS	0	indoor	HT-0621 1
2	very high	low	high	low	ORS	0	outdoor	HT-0621 1
0	very high	low	high	low	ORS	0	indoor	HT-0621 2
0	very high	low	high	low	ORS	0	outdoor	HT-0621 2
1	very high	low	high	low	ORS	0	indoor	HT-0621 3
2	very high	low	high	low	ORS	0	outdoor	HT-0621 3
2	very high	low	high	low	ORS	0	indoor	HT-0621 4
7	very high	low	high	low	ORS	0	outdoor	HT-0621 4
0	very high	low	high	low	ORS	0	indoor	HT-0621 5
3	very high	low	high	low	ORS	0	outdoor	HT-0621 5
139	very high	low	high	low	ORS	0	cow	HT-0621 6
8	high	high	very high	low	ORS	0	indoor	HT-0621 1
26	high	high	very high	low	ORS	0	outdoor	HT-0621 1
6	high	high	very high	low	ORS	0	indoor	HT-0621 2
44	high	high	very high	low	ORS	0	outdoor	HT-0621 2
9	high	high	very high	low	ORS	0	indoor	HT-0621 3
23	high	high	very high	low	ORS	0	outdoor	HT-0621 3
8	high	high	very high	low	ORS	0	indoor	HT-0621 4
42	high	high	very high	low	ORS	0	outdoor	HT-0621 4
5	high	high	very high	low	ORS	0	indoor	HT-0621 5
31	high	high	very high	low	ORS	0	outdoor	HT-0621 5
864	high	high	very high	low	ORS	0	cow	HT-0621 6
11	high	high	very high	low	ORS	0	indoor	HT-0621 1
9	high	high	very high	low	ORS	0	outdoor	HT-0621 1
11	high	high	very high	low	ORS	0	indoor	HT-0621 2
26	high	high	very high	low	ORS	0	outdoor	HT-0621 2
7	high	high	very high	low	ORS	0	indoor	HT-0621 3
11	high	high	very high	low	ORS	0	outdoor	HT-0621 3
7	high	high	very high	low	ORS	0	indoor	HT-0621 4
9	high	high	very high	low	ORS	0	outdoor	HT-0621 4
9	high	high	very high	low	ORS	0	indoor	HT-0621 5
20	high	high	very high	low	ORS	0	outdoor	HT-0621 5
852	high	high	very high	low	ORS	0	cow	HT-0621 6
5	high	high	very high	low	ORS	0	indoor	HT-0621 1
1	high	high	very high	low	ORS	0	outdoor	HT-0621 1
4	high	high	very high	low	ORS	0	indoor	HT-0621 2
20	high	high	very high	low	ORS	0	outdoor	HT-0621 2
10	high	high	very high	low	ORS	0	indoor	HT-0621 3
8	high	high	very high	low	ORS	0	outdoor	HT-0621 3
9	high	high	very high	low	ORS	0	indoor	HT-0621 4
13	high	high	very high	low	ORS	0	outdoor	HT-0621 4
16	high	high	very high	low	ORS	0	indoor	HT-0621 5
113	high	high	very high	low	ORS	0	outdoor	HT-0621 5
669	high	high	very high	low	ORS	0	cow	HT-0621 6
20	high	high	very high	low	ORS	0	indoor	HT-0621 1
49	high	high	very high	low	ORS	0	outdoor	HT-0621 1
19	high	high	very high	low	ORS	0	indoor	HT-0621 2
57	high	high	very high	low	ORS	0	outdoor	HT-0621 2
7	high	high	very high	low	ORS	0	indoor	HT-0621 3
19	high	high	very high	low	ORS	0	outdoor	HT-0621 3
15	high	high	very high	low	ORS	0	indoor	HT-0621 4
43	high	high	very high	low	ORS	0	outdoor	HT-0621 4
16	high	high	very high	low	ORS	0	indoor	HT-0621 5
63	high	high	very high	low	ORS	0	outdoor	HT-0621 5
704	high	high	very high	low	ORS	0	cow	HT-0621 6
37	high	high	very high	low	ORS	0	indoor	HT-0621 1
140	high	high	very high	low	ORS	0	outdoor	HT-0621 1
23	high	high	very high	low	ORS	0	indoor	HT-0621 2
68	high	high	very high	low	ORS	0	outdoor	HT-0621 2
4	high	high	very high	low	ORS	0	indoor	HT-0621 3
24	high	high	very high	low	ORS	0	outdoor	HT-0621 3
4	high	high	very high	low	ORS	0	indoor	HT-0621 4
56	high	high	very high	low	ORS	0	outdoor	HT-0621 4
32	high	high	very high	low	ORS	0	indoor	HT-0621 5
108	high	high	very high	low	ORS	0	outdoor	HT-0621 5
960	high	high	very high	low	ORS	0	cow	HT-0621 6
1	high	very high	very high	low	ORS	1	indoor	HT-0621 1
28	high	very high	very high	low	ORS	1	outdoor	HT-0621 1
0	high	very high	very high	low	ORS	1	indoor	HT-0621 2
3	high	very high	very high	low	ORS	1	outdoor	HT-0621 2
0	high	very high	very high	low	ORS	1	indoor	HT-0621 3
2	high	very high	very high	low	ORS	1	outdoor	HT-0621 3
0	high	very high	very high	low	ORS	1	indoor	HT-0621 4
3	high	very high	very high	low	ORS	1	outdoor	HT-0621 4
1	high	very high	very high	low	ORS	1	indoor	HT-0621 5
20	high	very high	very high	low	ORS	1	outdoor	HT-0621 5
88	high	very high	very high	low	ORS	1	cow	HT-0621 6
1	high	very high	very high	low	ORS	1	indoor	HT-0621 1
3	high	very high	very high	low	ORS	1	outdoor	HT-0621 1
2	high	very high	very high	low	ORS	1	indoor	HT-0621 2
3	high	very high	very high	low	ORS	1	outdoor	HT-0621 2
0	high	very high	very high	low	ORS	1	indoor	HT-0621 3
2	high	very high	very high	low	ORS	1	outdoor	HT-0621 3
0	high	very high	very high	low	ORS	1	indoor	HT-0621 4
2	high	very high	very high	low	ORS	1	outdoor	HT-0621 4
0	high	very high	very high	low	ORS	1	indoor	HT-0621 5
6	high	very high	very high	low	ORS	1	outdoor	HT-0621 5
71	high	very high	very high	low	ORS	1	cow	HT-0621 6
3	very high	very high	very high	low	ORS	1	indoor	HT-0621 1
26	very high	very high	very high	low	ORS	1	outdoor	HT-0621 1
1	very high	very high	very high	low	ORS	1	indoor	HT-0621 2
3	very high	very high	very high	low	ORS	1	outdoor	HT-0621 2
0	very high	very high	very high	low	ORS	1	indoor	HT-0621 3
3	very high	very high	very high	low	ORS	1	outdoor	HT-0621 3
0	very high	very high	very high	low	ORS	1	indoor	HT-0621 4
2	very high	very high	very high	low	ORS	1	outdoor	HT-0621 4
0	very high	very high	very high	low	ORS	1	indoor	HT-0621 5
3	very high	very high	very high	low	ORS	1	outdoor	HT-0621 5
57	very high	very high	very high	low	ORS	1	cow	HT-0621 6
0	very high	high	very high	low	ORS	1	indoor	HT-0621 1
15	very high	high	very high	low	ORS	1	outdoor	HT-0621 1
1	very high	high	very high	low	ORS	1	indoor	HT-0621 2
4	very high	high	very high	low	ORS	1	outdoor	HT-0621 2
0	very high	high	very high	low	ORS	1	indoor	HT-0621 3
4	very high	high	very high	low	ORS	1	outdoor	HT-0621 3
0	very high	high	very high	low	ORS	1	indoor	HT-0621 4
17	very high	high	very high	low	ORS	1	outdoor	HT-0621 4
0	very high	high	very high	low	ORS	1	indoor	HT-0621 5
31	very high	high	very high	low	ORS	1	outdoor	HT-0621 5
139	very high	high	very high	low	ORS	1	cow	HT-0621 6
1	very high	very high	very high	low	ORS	1	indoor	HT-0621 1
18	very high	very high	very high	low	ORS	1	outdoor	HT-0621 1
1	very high	very high	very high	low	ORS	1	indoor	HT-0621 2
5	very high	very high	very high	low	ORS	1	outdoor	HT-0621 2
0	very high	very high	very high	low	ORS	1	indoor	HT-0621 3
8	very high	very high	very high	low	ORS	1	outdoor	HT-0621 3
0	very high	very high	very high	low	ORS	1	indoor	HT-0621 4
6	very high	very high	very high	low	ORS	1	outdoor	HT-0621 4
1	very high	very high	very high	low	ORS	1	indoor	HT-0621 5
11	very high	very high	very high	low	ORS	1	outdoor	HT-0621 5
68	very high	very high	very high	low	ORS	1	cow	HT-0621 6
0	very high	high	high	high	ORS	1	indoor	HT-0621 1
3	very high	high	high	high	ORS	1	outdoor	HT-0621 1
2	very high	high	high	high	ORS	1	indoor	HT-0621 2
3	very high	high	high	high	ORS	1	outdoor	HT-0621 2
0	very high	high	high	high	ORS	1	indoor	HT-0621 3
0	very high	high	high	high	ORS	1	outdoor	HT-0621 3
0	very high	high	high	high	ORS	1	indoor	HT-0621 4
1	very high	high	high	high	ORS	1	outdoor	HT-0621 4
0	very high	high	high	high	ORS	1	indoor	HT-0621 5
3	very high	high	high	high	ORS	1	outdoor	HT-0621 5
25	very high	high	high	high	ORS	1	cow	HT-0621 6
0	very high	high	high	high	ORS	1	indoor	HT-0621 1
2	very high	high	high	high	ORS	1	outdoor	HT-0621 1
0	very high	high	high	high	ORS	1	indoor	HT-0621 2
0	very high	high	high	high	ORS	1	outdoor	HT-0621 2
0	very high	high	high	high	ORS	1	indoor	HT-0621 3
2	very high	high	high	high	ORS	1	outdoor	HT-0621 3
0	very high	high	high	high	ORS	1	indoor	HT-0621 4
1	very high	high	high	high	ORS	1	outdoor	HT-0621 4
0	very high	high	high	high	ORS	1	indoor	HT-0621 5
3	very high	high	high	high	ORS	1	outdoor	HT-0621 5
38	very high	high	high	high	ORS	1	cow	HT-0621 6
0	high	high	high	high	ORS	1	indoor	HT-0621 1
0	high	high	high	high	ORS	1	outdoor	HT-0621 1
1	high	high	high	high	ORS	1	indoor	HT-0621 2
1	high	high	high	high	ORS	1	outdoor	HT-0621 2
0	high	high	high	high	ORS	1	indoor	HT-0621 3
0	high	high	high	high	ORS	1	outdoor	HT-0621 3
0	high	high	high	high	ORS	1	indoor	HT-0621 4
1	high	high	high	high	ORS	1	outdoor	HT-0621 4
0	high	high	high	high	ORS	1	indoor	HT-0621 5
0	high	high	high	high	ORS	1	outdoor	HT-0621 5
26	high	high	high	high	ORS	1	cow	HT-0621 6
0	high	high	high	high	ORS	1	indoor	HT-0621 1
1	high	high	high	high	ORS	1	outdoor	HT-0621 1
0	high	high	high	high	ORS	1	indoor	HT-0621 2
0	high	high	high	high	ORS	1	outdoor	HT-0621 2
0	high	high	high	high	ORS	1	indoor	HT-0621 3
0	high	high	high	high	ORS	1	outdoor	HT-0621 3
0	high	high	high	high	ORS	1	indoor	HT-0621 4
0	high	high	high	high	ORS	1	outdoor	HT-0621 4
0	high	high	high	high	ORS	1	indoor	HT-0621 5
3	high	high	high	high	ORS	1	outdoor	HT-0621 5
32	high	high	high	high	ORS	1	cow	HT-0621 6
0	high	high	high	high	ORS	1	indoor	HT-0621 1
0	high	high	high	high	ORS	1	outdoor	HT-0621 1
1	high	high	high	high	ORS	1	indoor	HT-0621 2
1	high	high	high	high	ORS	1	outdoor	HT-0621 2
0	high	high	high	high	ORS	1	indoor	HT-0621 3
0	high	high	high	high	ORS	1	outdoor	HT-0621 3
0	high	high	high	high	ORS	1	indoor	HT-0621 4
2	high	high	high	high	ORS	1	outdoor	HT-0621 4
0	high	high	high	high	ORS	1	indoor	HT-0621 5
1	high	high	high	high	ORS	1	outdoor	HT-0621 5
32	high	high	high	high	ORS	1	cow	HT-0621 6
0	moderate	high	moderate	very high	ORS	1	indoor	HT-0621 1
0	moderate	high	moderate	very high	ORS	1	outdoor	HT-0621 1
0	moderate	high	moderate	very high	ORS	1	indoor	HT-0621 2
0	moderate	high	moderate	very high	ORS	1	outdoor	HT-0621 2
0	moderate	high	moderate	very high	ORS	1	indoor	HT-0621 3
0	moderate	high	moderate	very high	ORS	1	outdoor	HT-0621 3
0	moderate	high	moderate	very high	ORS	1	indoor	HT-0621 4
1	moderate	high	moderate	very high	ORS	1	outdoor	HT-0621 4
0	moderate	high	moderate	very high	ORS	1	indoor	HT-0621 5
0	moderate	high	moderate	very high	ORS	1	outdoor	HT-0621 5
7	moderate	high	moderate	very high	ORS	1	cow	HT-0621 6
0	moderate	high	moderate	very high	ORS	1	indoor	HT-0621 1
0	moderate	high	moderate	very high	ORS	1	outdoor	HT-0621 1
0	moderate	high	moderate	very high	ORS	1	indoor	HT-0621 2
1	moderate	high	moderate	very high	ORS	1	outdoor	HT-0621 2
0	moderate	high	moderate	very high	ORS	1	indoor	HT-0621 3
0	moderate	high	moderate	very high	ORS	1	outdoor	HT-0621 3
0	moderate	high	moderate	very high	ORS	1	indoor	HT-0621 4
1	moderate	high	moderate	very high	ORS	1	outdoor	HT-0621 4
1	moderate	high	moderate	very high	ORS	1	indoor	HT-0621 5
0	moderate	high	moderate	very high	ORS	1	outdoor	HT-0621 5
4	moderate	high	moderate	very high	ORS	1	cow	HT-0621 6
1	moderate	high	high	very high	ORS	1	indoor	HT-0621 1
0	moderate	high	high	very high	ORS	1	outdoor	HT-0621 1
2	moderate	high	high	very high	ORS	1	indoor	HT-0621 2
0	moderate	high	high	very high	ORS	1	outdoor	HT-0621 2
0	moderate	high	high	very high	ORS	1	indoor	HT-0621 3
0	moderate	high	high	very high	ORS	1	outdoor	HT-0621 3
0	moderate	high	high	very high	ORS	1	indoor	HT-0621 4
0	moderate	high	high	very high	ORS	1	outdoor	HT-0621 4
0	moderate	high	high	very high	ORS	1	indoor	HT-0621 5
0	moderate	high	high	very high	ORS	1	outdoor	HT-0621 5
6	moderate	high	high	very high	ORS	1	cow	HT-0621 6
0	moderate	moderate	high	very high	ORS	1	indoor	HT-0621 1
1	moderate	moderate	high	very high	ORS	1	outdoor	HT-0621 1
0	moderate	moderate	high	very high	ORS	1	indoor	HT-0621 2
2	moderate	moderate	high	very high	ORS	1	outdoor	HT-0621 2
0	moderate	moderate	high	very high	ORS	1	indoor	HT-0621 3
0	moderate	moderate	high	very high	ORS	1	outdoor	HT-0621 3
0	moderate	moderate	high	very high	ORS	1	indoor	HT-0621 4
0	moderate	moderate	high	very high	ORS	1	outdoor	HT-0621 4
0	moderate	moderate	high	very high	ORS	1	indoor	HT-0621 5
1	moderate	moderate	high	very high	ORS	1	outdoor	HT-0621 5
13	moderate	moderate	high	very high	ORS	1	cow	HT-0621 6
0	moderate	moderate	high	very high	ORS	1	indoor	HT-0621 1
0	moderate	moderate	high	very high	ORS	1	outdoor	HT-0621 1
0	moderate	moderate	high	very high	ORS	1	indoor	HT-0621 2
0	moderate	moderate	high	very high	ORS	1	outdoor	HT-0621 2
0	moderate	moderate	high	very high	ORS	1	indoor	HT-0621 3
0	moderate	moderate	high	very high	ORS	1	outdoor	HT-0621 3
0	moderate	moderate	high	very high	ORS	1	indoor	HT-0621 4
0	moderate	moderate	high	very high	ORS	1	outdoor	HT-0621 4
0	moderate	moderate	high	very high	ORS	1	indoor	HT-0621 5
0	moderate	moderate	high	very high	ORS	1	outdoor	HT-0621 5
34	moderate	moderate	high	very high	ORS	1	cow	HT-0621 6
0	low	low	moderate	high	ORS	1	indoor	HT-0621 1
0	low	low	moderate	high	ORS	1	outdoor	HT-0621 1
1	low	low	moderate	high	ORS	1	indoor	HT-0621 2
3	low	low	moderate	high	ORS	1	outdoor	HT-0621 2
0	low	low	moderate	high	ORS	1	indoor	HT-0621 3
0	low	low	moderate	high	ORS	1	outdoor	HT-0621 3
0	low	low	moderate	high	ORS	1	indoor	HT-0621 4
0	low	low	moderate	high	ORS	1	outdoor	HT-0621 4
0	low	low	moderate	high	ORS	1	indoor	HT-0621 5
4	low	low	moderate	high	ORS	1	outdoor	HT-0621 5
24	low	low	moderate	high	ORS	1	cow	HT-0621 6
0	low	low	moderate	high	ORS	1	indoor	HT-0621 1
0	low	low	moderate	high	ORS	1	outdoor	HT-0621 1
0	low	low	moderate	high	ORS	1	indoor	HT-0621 2
1	low	low	moderate	high	ORS	1	outdoor	HT-0621 2
0	low	low	moderate	high	ORS	1	indoor	HT-0621 3
0	low	low	moderate	high	ORS	1	outdoor	HT-0621 3
0	low	low	moderate	high	ORS	1	indoor	HT-0621 4
2	low	low	moderate	high	ORS	1	outdoor	HT-0621 4
0	low	low	moderate	high	ORS	1	indoor	HT-0621 5
0	low	low	moderate	high	ORS	1	outdoor	HT-0621 5
15	low	low	moderate	high	ORS	1	cow	HT-0621 6
0	low	low	moderate	high	ORS	1	indoor	HT-0621 1
2	low	low	moderate	high	ORS	1	outdoor	HT-0621 1
0	low	low	moderate	high	ORS	1	indoor	HT-0621 2
2	low	low	moderate	high	ORS	1	outdoor	HT-0621 2
0	low	low	moderate	high	ORS	1	indoor	HT-0621 3
0	low	low	moderate	high	ORS	1	outdoor	HT-0621 3
0	low	low	moderate	high	ORS	1	indoor	HT-0621 4
0	low	low	moderate	high	ORS	1	outdoor	HT-0621 4
0	low	low	moderate	high	ORS	1	indoor	HT-0621 5
1	low	low	moderate	high	ORS	1	outdoor	HT-0621 5
15	low	low	moderate	high	ORS	1	cow	HT-0621 6
0	moderate	low	moderate	moderate	ORS	1	indoor	HT-0621 1
2	moderate	low	moderate	moderate	ORS	1	outdoor	HT-0621 1
0	moderate	low	moderate	moderate	ORS	1	indoor	HT-0621 2
0	moderate	low	moderate	moderate	ORS	1	outdoor	HT-0621 2
0	moderate	low	moderate	moderate	ORS	1	indoor	HT-0621 3
0	moderate	low	moderate	moderate	ORS	1	outdoor	HT-0621 3
0	moderate	low	moderate	moderate	ORS	1	indoor	HT-0621 4
0	moderate	low	moderate	moderate	ORS	1	outdoor	HT-0621 4
0	moderate	low	moderate	moderate	ORS	1	indoor	HT-0621 5
2	moderate	low	moderate	moderate	ORS	1	outdoor	HT-0621 5
0	moderate	low	moderate	moderate	ORS	1	cow	HT-0621 6
0	moderate	low	moderate	moderate	ORS	1	indoor	HT-0621 1
0	moderate	low	moderate	moderate	ORS	1	outdoor	HT-0621 1
2	moderate	low	moderate	moderate	ORS	1	indoor	HT-0621 2
5	moderate	low	moderate	moderate	ORS	1	outdoor	HT-0621 2
0	moderate	low	moderate	moderate	ORS	1	indoor	HT-0621 3
0	moderate	low	moderate	moderate	ORS	1	outdoor	HT-0621 3
0	moderate	low	moderate	moderate	ORS	1	indoor	HT-0621 4
3	moderate	low	moderate	moderate	ORS	1	outdoor	HT-0621 4
1	moderate	low	moderate	moderate	ORS	1	indoor	HT-0621 5
2	moderate	low	moderate	moderate	ORS	1	outdoor	HT-0621 5
7	moderate	low	moderate	moderate	ORS	1	cow	HT-0621 6
0	moderate	low	low	moderate	ORS	2	indoor	HT-0621 1
0	moderate	low	low	moderate	ORS	2	outdoor	HT-0621 1
0	moderate	low	low	moderate	ORS	2	indoor	HT-0621 2
1	moderate	low	low	moderate	ORS	2	outdoor	HT-0621 2
0	moderate	low	low	moderate	ORS	2	indoor	HT-0621 3
5	moderate	low	low	moderate	ORS	2	outdoor	HT-0621 3
0	moderate	low	low	moderate	ORS	2	indoor	HT-0621 4
0	moderate	low	low	moderate	ORS	2	outdoor	HT-0621 4
0	moderate	low	low	moderate	ORS	2	indoor	HT-0621 5
3	moderate	low	low	moderate	ORS	2	outdoor	HT-0621 5
16	moderate	low	low	moderate	ORS	2	cow	HT-0621 6
0	moderate	low	low	moderate	ORS	2	indoor	HT-0621 1
0	moderate	low	low	moderate	ORS	2	outdoor	HT-0621 1
1	moderate	low	low	moderate	ORS	2	indoor	HT-0621 2
3	moderate	low	low	moderate	ORS	2	outdoor	HT-0621 2
0	moderate	low	low	moderate	ORS	2	indoor	HT-0621 3
2	moderate	low	low	moderate	ORS	2	outdoor	HT-0621 3
0	moderate	low	low	moderate	ORS	2	indoor	HT-0621 4
0	moderate	low	low	moderate	ORS	2	outdoor	HT-0621 4
0	moderate	low	low	moderate	ORS	2	indoor	HT-0621 5
2	moderate	low	low	moderate	ORS	2	outdoor	HT-0621 5
18	moderate	low	low	moderate	ORS	2	cow	HT-0621 6
0	low	low	low	moderate	ORS	2	indoor	HT-0621 1
1	low	low	low	moderate	ORS	2	outdoor	HT-0621 1
0	low	low	low	moderate	ORS	2	indoor	HT-0621 2
0	low	low	low	moderate	ORS	2	outdoor	HT-0621 2
0	low	low	low	moderate	ORS	2	indoor	HT-0621 3
1	low	low	low	moderate	ORS	2	outdoor	HT-0621 3
0	low	low	low	moderate	ORS	2	indoor	HT-0621 4
0	low	low	low	moderate	ORS	2	outdoor	HT-0621 4
0	low	low	low	moderate	ORS	2	indoor	HT-0621 5
0	low	low	low	moderate	ORS	2	outdoor	HT-0621 5
23	low	low	low	moderate	ORS	2	cow	HT-0621 6
0	low	low	low	moderate	ORS	2	indoor	HT-0621 1
0	low	low	low	moderate	ORS	2	outdoor	HT-0621 1
0	low	low	low	moderate	ORS	2	indoor	HT-0621 2
2	low	low	low	moderate	ORS	2	outdoor	HT-0621 2
0	low	low	low	moderate	ORS	2	indoor	HT-0621 3
0	low	low	low	moderate	ORS	2	outdoor	HT-0621 3
0	low	low	low	moderate	ORS	2	indoor	HT-0621 4
1	low	low	low	moderate	ORS	2	outdoor	HT-0621 4
0	low	low	low	moderate	ORS	2	indoor	HT-0621 5
2	low	low	low	moderate	ORS	2	outdoor	HT-0621 5
33	low	low	low	moderate	ORS	2	cow	HT-0621 6
0	low	low	low	moderate	ORS	2	indoor	HT-0621 1
0	low	low	low	moderate	ORS	2	outdoor	HT-0621 1
0	low	low	low	moderate	ORS	2	indoor	HT-0621 2
1	low	low	low	moderate	ORS	2	outdoor	HT-0621 2
1	low	low	low	moderate	ORS	2	indoor	HT-0621 3
0	low	low	low	moderate	ORS	2	outdoor	HT-0621 3
0	low	low	low	moderate	ORS	2	indoor	HT-0621 4
0	low	low	low	moderate	ORS	2	outdoor	HT-0621 4
0	low	low	low	moderate	ORS	2	indoor	HT-0621 5
3	low	low	low	moderate	ORS	2	outdoor	HT-0621 5
33	low	low	low	moderate	ORS	2	cow	HT-0621 6
0	low	moderate	low	moderate	ORS	2	indoor	HT-0621 1
0	low	moderate	low	moderate	ORS	2	outdoor	HT-0621 1
0	low	moderate	low	moderate	ORS	2	indoor	HT-0621 2
1	low	moderate	low	moderate	ORS	2	outdoor	HT-0621 2
0	low	moderate	low	moderate	ORS	2	indoor	HT-0621 3
0	low	moderate	low	moderate	ORS	2	outdoor	HT-0621 3
0	low	moderate	low	moderate	ORS	2	indoor	HT-0621 4
1	low	moderate	low	moderate	ORS	2	outdoor	HT-0621 4
0	low	moderate	low	moderate	ORS	2	indoor	HT-0621 5
0	low	moderate	low	moderate	ORS	2	outdoor	HT-0621 5
6	low	moderate	low	moderate	ORS	2	cow	HT-0621 6
0	low	moderate	low	moderate	ORS	2	indoor	HT-0621 1
0	low	moderate	low	moderate	ORS	2	outdoor	HT-0621 1
0	low	moderate	low	moderate	ORS	2	indoor	HT-0621 2
1	low	moderate	low	moderate	ORS	2	outdoor	HT-0621 2
0	low	moderate	low	moderate	ORS	2	indoor	HT-0621 3
0	low	moderate	low	moderate	ORS	2	outdoor	HT-0621 3
0	low	moderate	low	moderate	ORS	2	indoor	HT-0621 4
0	low	moderate	low	moderate	ORS	2	outdoor	HT-0621 4
0	low	moderate	low	moderate	ORS	2	indoor	HT-0621 5
0	low	moderate	low	moderate	ORS	2	outdoor	HT-0621 5
8	low	moderate	low	moderate	ORS	2	cow	HT-0621 6
0	low	moderate	low	moderate	ORS	2	indoor	HT-0621 1
0	low	moderate	low	moderate	ORS	2	outdoor	HT-0621 1
0	low	moderate	low	moderate	ORS	2	indoor	HT-0621 2
0	low	moderate	low	moderate	ORS	2	outdoor	HT-0621 2
0	low	moderate	low	moderate	ORS	2	indoor	HT-0621 3
1	low	moderate	low	moderate	ORS	2	outdoor	HT-0621 3
0	low	moderate	low	moderate	ORS	2	indoor	HT-0621 4
0	low	moderate	low	moderate	ORS	2	outdoor	HT-0621 4
0	low	moderate	low	moderate	ORS	2	indoor	HT-0621 5
0	low	moderate	low	moderate	ORS	2	outdoor	HT-0621 5
1	low	moderate	low	moderate	ORS	2	cow	HT-0621 6
0	low	moderate	low	moderate	ORS	2	indoor	HT-0621 1
0	low	moderate	low	moderate	ORS	2	outdoor	HT-0621 1
0	low	moderate	low	moderate	ORS	2	indoor	HT-0621 2
0	low	moderate	low	moderate	ORS	2	outdoor	HT-0621 2
0	low	moderate	low	moderate	ORS	2	indoor	HT-0621 3
0	low	moderate	low	moderate	ORS	2	outdoor	HT-0621 3
0	low	moderate	low	moderate	ORS	2	indoor	HT-0621 4
0	low	moderate	low	moderate	ORS	2	outdoor	HT-0621 4
0	low	moderate	low	moderate	ORS	2	indoor	HT-0621 5
1	low	moderate	low	moderate	ORS	2	outdoor	HT-0621 5
12	low	moderate	low	moderate	ORS	2	cow	HT-0621 6
0	low	high	low	moderate	ORS	2	indoor	HT-0621 1
0	low	high	low	moderate	ORS	2	outdoor	HT-0621 1
0	low	high	low	moderate	ORS	2	indoor	HT-0621 2
1	low	high	low	moderate	ORS	2	outdoor	HT-0621 2
0	low	high	low	moderate	ORS	2	indoor	HT-0621 3
2	low	high	low	moderate	ORS	2	outdoor	HT-0621 3
0	low	high	low	moderate	ORS	2	indoor	HT-0621 4
0	low	high	low	moderate	ORS	2	outdoor	HT-0621 4
0	low	high	low	moderate	ORS	2	indoor	HT-0621 5
0	low	high	low	moderate	ORS	2	outdoor	HT-0621 5
7	low	high	low	moderate	ORS	2	cow	HT-0621 6
0	moderate	very high	moderate	low	ORS	2	indoor	HT-0621 1
0	moderate	very high	moderate	low	ORS	2	outdoor	HT-0621 1
0	moderate	very high	moderate	low	ORS	2	indoor	HT-0621 2
0	moderate	very high	moderate	low	ORS	2	outdoor	HT-0621 2
0	moderate	very high	moderate	low	ORS	2	indoor	HT-0621 3
0	moderate	very high	moderate	low	ORS	2	outdoor	HT-0621 3
0	moderate	very high	moderate	low	ORS	2	indoor	HT-0621 4
0	moderate	very high	moderate	low	ORS	2	outdoor	HT-0621 4
0	moderate	very high	moderate	low	ORS	2	indoor	HT-0621 5
1	moderate	very high	moderate	low	ORS	2	outdoor	HT-0621 5
1	moderate	very high	moderate	low	ORS	2	cow	HT-0621 6
0	moderate	very high	moderate	low	ORS	2	indoor	HT-0621 1
0	moderate	very high	moderate	low	ORS	2	outdoor	HT-0621 1
0	moderate	very high	moderate	low	ORS	2	indoor	HT-0621 2
0	moderate	very high	moderate	low	ORS	2	outdoor	HT-0621 2
0	moderate	very high	moderate	low	ORS	2	indoor	HT-0621 3
0	moderate	very high	moderate	low	ORS	2	outdoor	HT-0621 3
0	moderate	very high	moderate	low	ORS	2	indoor	HT-0621 4
0	moderate	very high	moderate	low	ORS	2	outdoor	HT-0621 4
0	moderate	very high	moderate	low	ORS	2	indoor	HT-0621 5
0	moderate	very high	moderate	low	ORS	2	outdoor	HT-0621 5
1	moderate	very high	moderate	low	ORS	2	cow	HT-0621 6
0	moderate	very high	moderate	low	ORS	2	indoor	HT-0621 1
0	moderate	very high	moderate	low	ORS	2	outdoor	HT-0621 1
0	moderate	very high	moderate	low	ORS	2	indoor	HT-0621 2
0	moderate	very high	moderate	low	ORS	2	outdoor	HT-0621 2
0	moderate	very high	moderate	low	ORS	2	indoor	HT-0621 3
0	moderate	very high	moderate	low	ORS	2	outdoor	HT-0621 3
0	moderate	very high	moderate	low	ORS	2	indoor	HT-0621 4
0	moderate	very high	moderate	low	ORS	2	outdoor	HT-0621 4
0	moderate	very high	moderate	low	ORS	2	indoor	HT-0621 5
0	moderate	very high	moderate	low	ORS	2	outdoor	HT-0621 5
7	moderate	very high	moderate	low	ORS	2	cow	HT-0621 6
0	moderate	very high	moderate	low	ORS	2	indoor	HT-0621 1
0	moderate	very high	moderate	low	ORS	2	outdoor	HT-0621 1
0	moderate	very high	moderate	low	ORS	2	indoor	HT-0621 2
0	moderate	very high	moderate	low	ORS	2	outdoor	HT-0621 2
0	moderate	very high	moderate	low	ORS	2	indoor	HT-0621 3
0	moderate	very high	moderate	low	ORS	2	outdoor	HT-0621 3
0	moderate	very high	moderate	low	ORS	2	indoor	HT-0621 4
0	moderate	very high	moderate	low	ORS	2	outdoor	HT-0621 4
0	moderate	very high	moderate	low	ORS	2	indoor	HT-0621 5
0	moderate	very high	moderate	low	ORS	2	outdoor	HT-0621 5
0	moderate	very high	moderate	low	ORS	2	cow	HT-0621 6
0	moderate	very high	moderate	low	ORS	2	indoor	HT-0621 1
0	moderate	very high	moderate	low	ORS	2	outdoor	HT-0621 1
0	moderate	very high	moderate	low	ORS	2	indoor	HT-0621 2
0	moderate	very high	moderate	low	ORS	2	outdoor	HT-0621 2
0	moderate	very high	moderate	low	ORS	2	indoor	HT-0621 3
0	moderate	very high	moderate	low	ORS	2	outdoor	HT-0621 3
0	moderate	very high	moderate	low	ORS	2	indoor	HT-0621 4
0	moderate	very high	moderate	low	ORS	2	outdoor	HT-0621 4
0	moderate	very high	moderate	low	ORS	2	indoor	HT-0621 5
0	moderate	very high	moderate	low	ORS	2	outdoor	HT-0621 5
6	moderate	very high	moderate	low	ORS	2	cow	HT-0621 6
2	very high	moderate	very high	very high	control	0	indoor	KK-0610 1
9	very high	moderate	very high	very high	control	0	outdoor	KK-0610 1
3	very high	moderate	very high	very high	control	0	indoor	KK-0610 2
28	very high	moderate	very high	very high	control	0	outdoor	KK-0610 2
3	very high	moderate	very high	very high	control	0	indoor	KK-0610 3
11	very high	moderate	very high	very high	control	0	outdoor	KK-0610 3
4	very high	moderate	very high	very high	control	0	indoor	KK-0610 4
24	very high	moderate	very high	very high	control	0	outdoor	KK-0610 4
5	very high	moderate	very high	very high	control	0	indoor	KK-0610 5
17	very high	moderate	very high	very high	control	0	outdoor	KK-0610 5
555	very high	moderate	very high	very high	control	0	cow	KK-0610 6
3	very high	moderate	very high	very high	control	0	indoor	KK-0610 1
15	very high	moderate	very high	very high	control	0	outdoor	KK-0610 1
6	very high	moderate	very high	very high	control	0	indoor	KK-0610 2
33	very high	moderate	very high	very high	control	0	outdoor	KK-0610 2
4	very high	moderate	very high	very high	control	0	indoor	KK-0610 3
10	very high	moderate	very high	very high	control	0	outdoor	KK-0610 3
3	very high	moderate	very high	very high	control	0	indoor	KK-0610 4
36	very high	moderate	very high	very high	control	0	outdoor	KK-0610 4
6	very high	moderate	very high	very high	control	0	indoor	KK-0610 5
14	very high	moderate	very high	very high	control	0	outdoor	KK-0610 5
798	very high	moderate	very high	very high	control	0	cow	KK-0610 6
1	very high	moderate	very high	very high	control	0	indoor	KK-0610 1
15	very high	moderate	very high	very high	control	0	outdoor	KK-0610 1
0	very high	moderate	very high	very high	control	0	indoor	KK-0610 2
8	very high	moderate	very high	very high	control	0	outdoor	KK-0610 2
6	very high	moderate	very high	very high	control	0	indoor	KK-0610 3
23	very high	moderate	very high	very high	control	0	outdoor	KK-0610 3
5	very high	moderate	very high	very high	control	0	indoor	KK-0610 4
48	very high	moderate	very high	very high	control	0	outdoor	KK-0610 4
5	very high	moderate	very high	very high	control	0	indoor	KK-0610 5
26	very high	moderate	very high	very high	control	0	outdoor	KK-0610 5
639	very high	moderate	very high	very high	control	0	cow	KK-0610 6
2	very high	moderate	very high	very high	control	0	indoor	KK-0610 1
18	very high	moderate	very high	very high	control	0	outdoor	KK-0610 1
4	very high	moderate	very high	very high	control	0	indoor	KK-0610 2
6	very high	moderate	very high	very high	control	0	outdoor	KK-0610 2
2	very high	moderate	very high	very high	control	0	indoor	KK-0610 3
4	very high	moderate	very high	very high	control	0	outdoor	KK-0610 3
8	very high	moderate	very high	very high	control	0	indoor	KK-0610 4
33	very high	moderate	very high	very high	control	0	outdoor	KK-0610 4
3	very high	moderate	very high	very high	control	0	indoor	KK-0610 5
28	very high	moderate	very high	very high	control	0	outdoor	KK-0610 5
638	very high	moderate	very high	very high	control	0	cow	KK-0610 6
3	very high	moderate	very high	very high	control	0	indoor	KK-0610 1
35	very high	moderate	very high	very high	control	0	outdoor	KK-0610 1
2	very high	moderate	very high	very high	control	0	indoor	KK-0610 2
42	very high	moderate	very high	very high	control	0	outdoor	KK-0610 2
0	very high	moderate	very high	very high	control	0	indoor	KK-0610 3
17	very high	moderate	very high	very high	control	0	outdoor	KK-0610 3
1	very high	moderate	very high	very high	control	0	indoor	KK-0610 4
25	very high	moderate	very high	very high	control	0	outdoor	KK-0610 4
4	very high	moderate	very high	very high	control	0	indoor	KK-0610 5
14	very high	moderate	very high	very high	control	0	outdoor	KK-0610 5
741	very high	moderate	very high	very high	control	0	cow	KK-0610 6
1	very high	low	high	moderate	control	0	indoor	KK-0610 1
5	very high	low	high	moderate	control	0	outdoor	KK-0610 1
0	very high	low	high	moderate	control	0	indoor	KK-0610 2
8	very high	low	high	moderate	control	0	outdoor	KK-0610 2
1	very high	low	high	moderate	control	0	indoor	KK-0610 3
3	very high	low	high	moderate	control	0	outdoor	KK-0610 3
4	very high	low	high	moderate	control	0	indoor	KK-0610 4
5	very high	low	high	moderate	control	0	outdoor	KK-0610 4
3	very high	low	high	moderate	control	0	indoor	KK-0610 5
20	very high	low	high	moderate	control	0	outdoor	KK-0610 5
282	very high	low	high	moderate	control	0	cow	KK-0610 6
0	very high	low	high	moderate	control	0	indoor	KK-0610 1
20	very high	low	high	moderate	control	0	outdoor	KK-0610 1
0	very high	low	high	moderate	control	0	indoor	KK-0610 2
3	very high	low	high	moderate	control	0	outdoor	KK-0610 2
3	very high	low	high	moderate	control	0	indoor	KK-0610 3
8	very high	low	high	moderate	control	0	outdoor	KK-0610 3
2	very high	low	high	moderate	control	0	indoor	KK-0610 4
12	very high	low	high	moderate	control	0	outdoor	KK-0610 4
7	very high	low	high	moderate	control	0	indoor	KK-0610 5
8	very high	low	high	moderate	control	0	outdoor	KK-0610 5
412	very high	low	high	moderate	control	0	cow	KK-0610 6
1	very high	low	high	moderate	control	0	indoor	KK-0610 1
23	very high	low	high	moderate	control	0	outdoor	KK-0610 1
1	very high	low	high	moderate	control	0	indoor	KK-0610 2
8	very high	low	high	moderate	control	0	outdoor	KK-0610 2
0	very high	low	high	moderate	control	0	indoor	KK-0610 3
4	very high	low	high	moderate	control	0	outdoor	KK-0610 3
5	very high	low	high	moderate	control	0	indoor	KK-0610 4
23	very high	low	high	moderate	control	0	outdoor	KK-0610 4
4	very high	low	high	moderate	control	0	indoor	KK-0610 5
5	very high	low	high	moderate	control	0	outdoor	KK-0610 5
363	very high	low	high	moderate	control	0	cow	KK-0610 6
2	very high	low	high	moderate	control	0	indoor	KK-0610 1
9	very high	low	high	moderate	control	0	outdoor	KK-0610 1
0	very high	low	high	moderate	control	0	indoor	KK-0610 2
10	very high	low	high	moderate	control	0	outdoor	KK-0610 2
1	very high	low	high	moderate	control	0	indoor	KK-0610 3
4	very high	low	high	moderate	control	0	outdoor	KK-0610 3
1	very high	low	high	moderate	control	0	indoor	KK-0610 4
5	very high	low	high	moderate	control	0	outdoor	KK-0610 4
2	very high	low	high	moderate	control	0	indoor	KK-0610 5
18	very high	low	high	moderate	control	0	outdoor	KK-0610 5
298	very high	low	high	moderate	control	0	cow	KK-0610 6
1	very high	low	high	moderate	control	0	indoor	KK-0610 1
12	very high	low	high	moderate	control	0	outdoor	KK-0610 1
0	very high	low	high	moderate	control	0	indoor	KK-0610 2
0	very high	low	high	moderate	control	0	outdoor	KK-0610 2
1	very high	low	high	moderate	control	0	indoor	KK-0610 3
3	very high	low	high	moderate	control	0	outdoor	KK-0610 3
2	very high	low	high	moderate	control	0	indoor	KK-0610 4
5	very high	low	high	moderate	control	0	outdoor	KK-0610 4
0	very high	low	high	moderate	control	0	indoor	KK-0610 5
17	very high	low	high	moderate	control	0	outdoor	KK-0610 5
384	very high	low	high	moderate	control	0	cow	KK-0610 6
4	high	high	very high	low	control	0	indoor	KK-0610 1
18	high	high	very high	low	control	0	outdoor	KK-0610 1
1	high	high	very high	low	control	0	indoor	KK-0610 2
29	high	high	very high	low	control	0	outdoor	KK-0610 2
2	high	high	very high	low	control	0	indoor	KK-0610 3
16	high	high	very high	low	control	0	outdoor	KK-0610 3
5	high	high	very high	low	control	0	indoor	KK-0610 4
27	high	high	very high	low	control	0	outdoor	KK-0610 4
7	high	high	very high	low	control	0	indoor	KK-0610 5
14	high	high	very high	low	control	0	outdoor	KK-0610 5
457	high	high	very high	low	control	0	cow	KK-0610 6
12	high	high	very high	low	control	0	indoor	KK-0610 1
10	high	high	very high	low	control	0	outdoor	KK-0610 1
0	high	high	very high	low	control	0	indoor	KK-0610 2
14	high	high	very high	low	control	0	outdoor	KK-0610 2
3	high	high	very high	low	control	0	indoor	KK-0610 3
7	high	high	very high	low	control	0	outdoor	KK-0610 3
3	high	high	very high	low	control	0	indoor	KK-0610 4
110	high	high	very high	low	control	0	outdoor	KK-0610 4
4	high	high	very high	low	control	0	indoor	KK-0610 5
12	high	high	very high	low	control	0	outdoor	KK-0610 5
419	high	high	very high	low	control	0	cow	KK-0610 6
2	high	high	very high	low	control	0	indoor	KK-0610 1
20	high	high	very high	low	control	0	outdoor	KK-0610 1
3	high	high	very high	low	control	0	indoor	KK-0610 2
3	high	high	very high	low	control	0	outdoor	KK-0610 2
5	high	high	very high	low	control	0	indoor	KK-0610 3
7	high	high	very high	low	control	0	outdoor	KK-0610 3
5	high	high	very high	low	control	0	indoor	KK-0610 4
51	high	high	very high	low	control	0	outdoor	KK-0610 4
9	high	high	very high	low	control	0	indoor	KK-0610 5
6	high	high	very high	low	control	0	outdoor	KK-0610 5
419	high	high	very high	low	control	0	cow	KK-0610 6
6	high	high	very high	low	control	0	indoor	KK-0610 1
12	high	high	very high	low	control	0	outdoor	KK-0610 1
0	high	high	very high	low	control	0	indoor	KK-0610 2
7	high	high	very high	low	control	0	outdoor	KK-0610 2
3	high	high	very high	low	control	0	indoor	KK-0610 3
15	high	high	very high	low	control	0	outdoor	KK-0610 3
3	high	high	very high	low	control	0	indoor	KK-0610 4
60	high	high	very high	low	control	0	outdoor	KK-0610 4
1	high	high	very high	low	control	0	indoor	KK-0610 5
13	high	high	very high	low	control	0	outdoor	KK-0610 5
221	high	high	very high	low	control	0	cow	KK-0610 6
6	high	high	very high	low	control	0	indoor	KK-0610 1
35	high	high	very high	low	control	0	outdoor	KK-0610 1
0	high	high	very high	low	control	0	indoor	KK-0610 2
13	high	high	very high	low	control	0	outdoor	KK-0610 2
4	high	high	very high	low	control	0	indoor	KK-0610 3
15	high	high	very high	low	control	0	outdoor	KK-0610 3
6	high	high	very high	low	control	0	indoor	KK-0610 4
49	high	high	very high	low	control	0	outdoor	KK-0610 4
7	high	high	very high	low	control	0	indoor	KK-0610 5
20	high	high	very high	low	control	0	outdoor	KK-0610 5
381	high	high	very high	low	control	0	cow	KK-0610 6
0	high	high	high	very high	control	1	indoor	KK-0610 1
16	high	high	high	very high	control	1	outdoor	KK-0610 1
2	high	high	high	very high	control	1	indoor	KK-0610 2
13	high	high	high	very high	control	1	outdoor	KK-0610 2
4	high	high	high	very high	control	1	indoor	KK-0610 3
4	high	high	high	very high	control	1	outdoor	KK-0610 3
0	high	high	high	very high	control	1	indoor	KK-0610 4
1	high	high	high	very high	control	1	outdoor	KK-0610 4
3	high	high	high	very high	control	1	indoor	KK-0610 5
8	high	high	high	very high	control	1	outdoor	KK-0610 5
77	high	high	high	very high	control	1	cow	KK-0610 6
1	high	high	high	very high	control	1	indoor	KK-0610 1
5	high	high	high	very high	control	1	outdoor	KK-0610 1
1	high	high	high	very high	control	1	indoor	KK-0610 2
5	high	high	high	very high	control	1	outdoor	KK-0610 2
0	high	high	high	very high	control	1	indoor	KK-0610 3
3	high	high	high	very high	control	1	outdoor	KK-0610 3
0	high	high	high	very high	control	1	indoor	KK-0610 4
1	high	high	high	very high	control	1	outdoor	KK-0610 4
0	high	high	high	very high	control	1	indoor	KK-0610 5
4	high	high	high	very high	control	1	outdoor	KK-0610 5
99	high	high	high	very high	control	1	cow	KK-0610 6
1	high	high	high	very high	control	1	indoor	KK-0610 1
5	high	high	high	very high	control	1	outdoor	KK-0610 1
1	high	high	high	very high	control	1	indoor	KK-0610 2
6	high	high	high	very high	control	1	outdoor	KK-0610 2
0	high	high	high	very high	control	1	indoor	KK-0610 3
5	high	high	high	very high	control	1	outdoor	KK-0610 3
0	high	high	high	very high	control	1	indoor	KK-0610 4
5	high	high	high	very high	control	1	outdoor	KK-0610 4
2	high	high	high	very high	control	1	indoor	KK-0610 5
12	high	high	high	very high	control	1	outdoor	KK-0610 5
132	high	high	high	very high	control	1	cow	KK-0610 6
0	high	high	high	very high	control	1	indoor	KK-0610 1
4	high	high	high	very high	control	1	outdoor	KK-0610 1
3	high	high	high	very high	control	1	indoor	KK-0610 2
7	high	high	high	very high	control	1	outdoor	KK-0610 2
0	high	high	high	very high	control	1	indoor	KK-0610 3
6	high	high	high	very high	control	1	outdoor	KK-0610 3
0	high	high	high	very high	control	1	indoor	KK-0610 4
5	high	high	high	very high	control	1	outdoor	KK-0610 4
0	high	high	high	very high	control	1	indoor	KK-0610 5
6	high	high	high	very high	control	1	outdoor	KK-0610 5
114	high	high	high	very high	control	1	cow	KK-0610 6
0	high	high	high	very high	control	1	indoor	KK-0610 1
5	high	high	high	very high	control	1	outdoor	KK-0610 1
0	high	high	high	very high	control	1	indoor	KK-0610 2
6	high	high	high	very high	control	1	outdoor	KK-0610 2
0	high	high	high	very high	control	1	indoor	KK-0610 3
7	high	high	high	very high	control	1	outdoor	KK-0610 3
1	high	high	high	very high	control	1	indoor	KK-0610 4
0	high	high	high	very high	control	1	outdoor	KK-0610 4
0	high	high	high	very high	control	1	indoor	KK-0610 5
1	high	high	high	very high	control	1	outdoor	KK-0610 5
228	high	high	high	very high	control	1	cow	KK-0610 6
0	moderate	moderate	moderate	high	control	1	indoor	KK-0610 1
8	moderate	moderate	moderate	high	control	1	outdoor	KK-0610 1
0	moderate	moderate	moderate	high	control	1	indoor	KK-0610 2
5	moderate	moderate	moderate	high	control	1	outdoor	KK-0610 2
0	moderate	moderate	moderate	high	control	1	indoor	KK-0610 3
1	moderate	moderate	moderate	high	control	1	outdoor	KK-0610 3
0	moderate	moderate	moderate	high	control	1	indoor	KK-0610 4
3	moderate	moderate	moderate	high	control	1	outdoor	KK-0610 4
2	moderate	moderate	moderate	high	control	1	indoor	KK-0610 5
4	moderate	moderate	moderate	high	control	1	outdoor	KK-0610 5
49	moderate	moderate	moderate	high	control	1	cow	KK-0610 6
1	low	moderate	moderate	high	control	1	indoor	KK-0610 1
3	low	moderate	moderate	high	control	1	outdoor	KK-0610 1
0	low	moderate	moderate	high	control	1	indoor	KK-0610 2
4	low	moderate	moderate	high	control	1	outdoor	KK-0610 2
1	low	moderate	moderate	high	control	1	indoor	KK-0610 3
0	low	moderate	moderate	high	control	1	outdoor	KK-0610 3
0	low	moderate	moderate	high	control	1	indoor	KK-0610 4
3	low	moderate	moderate	high	control	1	outdoor	KK-0610 4
2	low	moderate	moderate	high	control	1	indoor	KK-0610 5
10	low	moderate	moderate	high	control	1	outdoor	KK-0610 5
47	low	moderate	moderate	high	control	1	cow	KK-0610 6
2	low	moderate	moderate	high	control	1	indoor	KK-0610 1
6	low	moderate	moderate	high	control	1	outdoor	KK-0610 1
1	low	moderate	moderate	high	control	1	indoor	KK-0610 2
0	low	moderate	moderate	high	control	1	outdoor	KK-0610 2
1	low	moderate	moderate	high	control	1	indoor	KK-0610 3
1	low	moderate	moderate	high	control	1	outdoor	KK-0610 3
0	low	moderate	moderate	high	control	1	indoor	KK-0610 4
1	low	moderate	moderate	high	control	1	outdoor	KK-0610 4
1	low	moderate	moderate	high	control	1	indoor	KK-0610 5
15	low	moderate	moderate	high	control	1	outdoor	KK-0610 5
53	low	moderate	moderate	high	control	1	cow	KK-0610 6
1	low	moderate	moderate	high	control	1	indoor	KK-0610 1
3	low	moderate	moderate	high	control	1	outdoor	KK-0610 1
0	low	moderate	moderate	high	control	1	indoor	KK-0610 2
2	low	moderate	moderate	high	control	1	outdoor	KK-0610 2
1	low	moderate	moderate	high	control	1	indoor	KK-0610 3
1	low	moderate	moderate	high	control	1	outdoor	KK-0610 3
2	low	moderate	moderate	high	control	1	indoor	KK-0610 4
11	low	moderate	moderate	high	control	1	outdoor	KK-0610 4
1	low	moderate	moderate	high	control	1	indoor	KK-0610 5
6	low	moderate	moderate	high	control	1	outdoor	KK-0610 5
76	low	moderate	moderate	high	control	1	cow	KK-0610 6
0	low	moderate	moderate	high	control	1	indoor	KK-0610 1
7	low	moderate	moderate	high	control	1	outdoor	KK-0610 1
0	low	moderate	moderate	high	control	1	indoor	KK-0610 2
11	low	moderate	moderate	high	control	1	outdoor	KK-0610 2
0	low	moderate	moderate	high	control	1	indoor	KK-0610 3
5	low	moderate	moderate	high	control	1	outdoor	KK-0610 3
4	low	moderate	moderate	high	control	1	indoor	KK-0610 4
4	low	moderate	moderate	high	control	1	outdoor	KK-0610 4
2	low	moderate	moderate	high	control	1	indoor	KK-0610 5
16	low	moderate	moderate	high	control	1	outdoor	KK-0610 5
84	low	moderate	moderate	high	control	1	cow	KK-0610 6
2	moderate	low	low	moderate	control	1	indoor	KK-0610 1
12	moderate	low	low	moderate	control	1	outdoor	KK-0610 1
1	moderate	low	low	moderate	control	1	indoor	KK-0610 2
0	moderate	low	low	moderate	control	1	outdoor	KK-0610 2
0	moderate	low	low	moderate	control	1	indoor	KK-0610 3
0	moderate	low	low	moderate	control	1	outdoor	KK-0610 3
1	moderate	low	low	moderate	control	1	indoor	KK-0610 4
3	moderate	low	low	moderate	control	1	outdoor	KK-0610 4
1	moderate	low	low	moderate	control	1	indoor	KK-0610 5
11	moderate	low	low	moderate	control	1	outdoor	KK-0610 5
43	moderate	low	low	moderate	control	1	cow	KK-0610 6
0	moderate	low	low	moderate	control	1	indoor	KK-0610 1
0	moderate	low	low	moderate	control	1	outdoor	KK-0610 1
0	moderate	low	low	moderate	control	1	indoor	KK-0610 2
9	moderate	low	low	moderate	control	1	outdoor	KK-0610 2
1	moderate	low	low	moderate	control	1	indoor	KK-0610 3
2	moderate	low	low	moderate	control	1	outdoor	KK-0610 3
2	moderate	low	low	moderate	control	1	indoor	KK-0610 4
3	moderate	low	low	moderate	control	1	outdoor	KK-0610 4
0	moderate	low	low	moderate	control	1	indoor	KK-0610 5
0	moderate	low	low	moderate	control	1	outdoor	KK-0610 5
42	moderate	low	low	moderate	control	1	cow	KK-0610 6
0	moderate	low	low	moderate	control	1	indoor	KK-0610 1
8	moderate	low	low	moderate	control	1	outdoor	KK-0610 1
0	moderate	low	low	moderate	control	1	indoor	KK-0610 2
2	moderate	low	low	moderate	control	1	outdoor	KK-0610 2
1	moderate	low	low	moderate	control	1	indoor	KK-0610 3
0	moderate	low	low	moderate	control	1	outdoor	KK-0610 3
0	moderate	low	low	moderate	control	1	indoor	KK-0610 4
6	moderate	low	low	moderate	control	1	outdoor	KK-0610 4
1	moderate	low	low	moderate	control	1	indoor	KK-0610 5
4	moderate	low	low	moderate	control	1	outdoor	KK-0610 5
35	moderate	low	low	moderate	control	1	cow	KK-0610 6
2	moderate	low	low	moderate	control	1	indoor	KK-0610 1
3	moderate	low	low	moderate	control	1	outdoor	KK-0610 1
1	moderate	low	low	moderate	control	1	indoor	KK-0610 2
6	moderate	low	low	moderate	control	1	outdoor	KK-0610 2
1	moderate	low	low	moderate	control	1	indoor	KK-0610 3
3	moderate	low	low	moderate	control	1	outdoor	KK-0610 3
0	moderate	low	low	moderate	control	1	indoor	KK-0610 4
1	moderate	low	low	moderate	control	1	outdoor	KK-0610 4
0	moderate	low	low	moderate	control	1	indoor	KK-0610 5
2	moderate	low	low	moderate	control	1	outdoor	KK-0610 5
50	moderate	low	low	moderate	control	1	cow	KK-0610 6
1	moderate	low	low	moderate	control	1	indoor	KK-0610 1
11	moderate	low	low	moderate	control	1	outdoor	KK-0610 1
0	moderate	low	low	moderate	control	1	indoor	KK-0610 2
3	moderate	low	low	moderate	control	1	outdoor	KK-0610 2
0	moderate	low	low	moderate	control	1	indoor	KK-0610 3
0	moderate	low	low	moderate	control	1	outdoor	KK-0610 3
2	moderate	low	low	moderate	control	1	indoor	KK-0610 4
0	moderate	low	low	moderate	control	1	outdoor	KK-0610 4
1	moderate	low	low	moderate	control	1	indoor	KK-0610 5
2	moderate	low	low	moderate	control	1	outdoor	KK-0610 5
69	moderate	low	low	moderate	control	1	cow	KK-0610 6
1	low	low	low	low	control	2	indoor	KK-0610 1
1	low	low	low	low	control	2	outdoor	KK-0610 1
0	low	low	low	low	control	2	indoor	KK-0610 2
1	low	low	low	low	control	2	outdoor	KK-0610 2
0	low	low	low	low	control	2	indoor	KK-0610 3
0	low	low	low	low	control	2	outdoor	KK-0610 3
0	low	low	low	low	control	2	indoor	KK-0610 4
0	low	low	low	low	control	2	outdoor	KK-0610 4
0	low	low	low	low	control	2	indoor	KK-0610 5
5	low	low	low	low	control	2	outdoor	KK-0610 5
38	low	low	low	low	control	2	cow	KK-0610 6
0	low	low	low	low	control	2	indoor	KK-0610 1
3	low	low	low	low	control	2	outdoor	KK-0610 1
0	low	low	low	low	control	2	indoor	KK-0610 2
0	low	low	low	low	control	2	outdoor	KK-0610 2
0	low	low	low	low	control	2	indoor	KK-0610 3
1	low	low	low	low	control	2	outdoor	KK-0610 3
0	low	low	low	low	control	2	indoor	KK-0610 4
3	low	low	low	low	control	2	outdoor	KK-0610 4
[truncated: 4,194 more rows]

## Sheet: parity
parity	species	season	period	intervention.group	village
1	maculatus	rainy	0	ORS	TK-0814
1	maculatus	rainy	0	ORS	TK-0814
0	maculatus	rainy	0	ORS	TK-0814
0	maculatus	rainy	0	ORS	TK-0814
1	maculatus	rainy	0	ORS	TK-0814
1	maculatus	rainy	0	ORS	TK-0814
1	maculatus	rainy	0	ORS	TK-0814
1	maculatus	rainy	0	ORS	TK-0814
1	maculatus	rainy	0	ORS	TK-0814
1	maculatus	rainy	0	ORS	TK-0814
1	maculatus	rainy	0	ORS	TK-0814
1	maculatus	rainy	0	ORS	TK-0814
1	maculatus	rainy	0	ORS	TK-0814
1	maculatus	rainy	0	ORS	TK-0814
1	maculatus	rainy	0	ORS	TK-0814
0	maculatus	rainy	0	ORS	TK-0814
1	funestus	rainy	0	ORS	TK-0814
1	maculatus	rainy	0	ORS	TK-0814
1	funestus	rainy	0	ORS	TK-0814
1	funestus	rainy	0	ORS	TK-0814
1	funestus	rainy	0	ORS	TK-0814
1	funestus	rainy	0	ORS	TK-0814
1	funestus	rainy	0	ORS	TK-0814
1	maculatus	rainy	0	ORS	TK-0814
1	funestus	rainy	0	ORS	TK-0814
1	funestus	rainy	0	ORS	TK-0814
1	funestus	rainy	0	ORS	TK-0814
1	maculatus	rainy	0	ORS	TK-0814
1	funestus	rainy	0	ORS	TK-0814
1	funestus	rainy	0	ORS	TK-0814
1	maculatus	rainy	0	ORS	TK-0814
1	maculatus	rainy	0	ORS	TK-0814
0	maculatus	rainy	0	ORS	TK-0814
1	maculatus	rainy	0	ORS	TK-0814
1	maculatus	rainy	0	ORS	TK-0814
1	maculatus	rainy	0	ORS	TK-0814
0	maculatus	rainy	0	ORS	TK-0814
1	funestus	rainy	0	ORS	TK-0814
0	maculatus	rainy	0	ORS	TK-0814
1	maculatus	rainy	0	ORS	TK-0814
1	maculatus	rainy	0	ORS	TK-0814
1	maculatus	rainy	0	ORS	TK-0814
0	maculatus	rainy	0	ORS	TK-0814
1	funestus	rainy	0	ORS	TK-0814
1	funestus	rainy	0	ORS	TK-0814
1	funestus	rainy	0	ORS	TK-0814
1	maculatus	rainy	0	ORS	TK-0814
1	maculatus	rainy	0	ORS	TK-0814
1	maculatus	rainy	0	ORS	TK-0814
1	maculatus	rainy	0	ORS	TK-0814
1	maculatus	rainy	0	ORS	TK-0814
1	maculatus	rainy	0	ORS	TK-0814
1	maculatus	rainy	0	ORS	TK-0814
1	maculatus	rainy	0	ORS	TK-0814
1	maculatus	rainy	0	ORS	TK-0814
1	maculatus	rainy	0	ORS	TK-0814
1	maculatus	rainy	0	ORS	TK-0814
0	maculatus	rainy	0	ORS	TK-0814
0	maculatus	rainy	0	ORS	TK-0814
1	maculatus	rainy	0	ORS	TK-0814
1	maculatus	rainy	0	ORS	TK-0814
1	funestus	rainy	0	ORS	TK-0814
0	maculatus	rainy	0	ORS	TK-0814
1	funestus	rainy	0	ORS	TK-0814
1	maculatus	rainy	0	ORS	TK-0814
1	maculatus	rainy	0	ORS	TK-0814
1	maculatus	rainy	0	ORS	TK-0814
0	maculatus	rainy	0	ORS	TK-0814
1	maculatus	rainy	0	ORS	TK-0814
1	funestus	rainy	0	ORS	TK-0814
1	maculatus	rainy	0	ORS	TK-0814
0	maculatus	rainy	0	ORS	TK-0814
0	maculatus	rainy	0	ORS	TK-0814
1	maculatus	rainy	0	ORS	TK-0814
0	maculatus	rainy	0	ORS	TK-0814
1	maculatus	rainy	0	ORS	TK-0814
1	funestus	rainy	0	ORS	TK-0814
1	maculatus	rainy	0	ORS	TK-0814
1	maculatus	rainy	0	ORS	TK-0814
0	maculatus	rainy	0	ORS	TK-0814
1	funestus	rainy	0	ORS	TK-0814
0	maculatus	rainy	0	ORS	TK-0814
1	funestus	rainy	0	ORS	TK-0814
1	funestus	rainy	0	ORS	TK-0814
1	maculatus	rainy	0	ORS	TK-0814
1	maculatus	rainy	0	ORS	TK-0814
1	funestus	rainy	0	ORS	TK-0814
1	funestus	rainy	0	ORS	TK-0814
1	funestus	rainy	0	ORS	TK-0814
1	funestus	rainy	0	ORS	TK-0814
0	maculatus	rainy	0	ORS	TK-0814
1	maculatus	rainy	0	ORS	TK-0814
1	funestus	rainy	0	ORS	TK-0814
1	funestus	rainy	0	ORS	TK-0814
0	maculatus	rainy	0	ORS	TK-0814
1	maculatus	rainy	0	ORS	TK-0814
1	maculatus	rainy	0	ORS	TK-0814
1	funestus	rainy	0	ORS	TK-0814
1	maculatus	rainy	0	ORS	TK-0814
1	maculatus	rainy	0	ORS	TK-0814
1	maculatus	rainy	0	ORS	TK-0814
1	maculatus	rainy	0	ORS	TK-0814
0	maculatus	rainy	0	ORS	TK-0814
0	maculatus	rainy	0	ORS	TK-0814
1	funestus	rainy	0	ORS	TK-0814
0	maculatus	rainy	0	ORS	TK-0814
0	maculatus	rainy	0	ORS	TK-0814
1	maculatus	rainy	0	ORS	TK-0814
1	maculatus	rainy	0	ORS	TK-0814
1	maculatus	rainy	0	ORS	TK-0814
0	maculatus	rainy	0	ORS	TK-0814
1	maculatus	rainy	0	ORS	TK-0814
0	maculatus	rainy	0	ORS	TK-0814
0	maculatus	rainy	0	ORS	TK-0814
1	maculatus	rainy	0	ORS	TK-0814
1	maculatus	rainy	0	ORS	TK-0814
1	maculatus	rainy	0	ORS	TK-0814
1	funestus	rainy	0	ORS	TK-0814
0	maculatus	rainy	0	ORS	TK-0814
1	maculatus	rainy	0	ORS	TK-0814
1	funestus	rainy	0	ORS	TK-0814
0	maculatus	rainy	0	ORS	TK-0814
0	maculatus	rainy	0	ORS	TK-0814
0	maculatus	rainy	0	ORS	TK-0814
1	maculatus	rainy	0	ORS	TK-0814
1	funestus	rainy	0	ORS	TK-0814
1	funestus	rainy	0	ORS	TK-0814
1	maculatus	rainy	0	ORS	TK-0814
0	maculatus	rainy	0	ORS	TK-0814
0	maculatus	rainy	0	ORS	TK-0814
0	maculatus	rainy	0	ORS	TK-0814
1	maculatus	rainy	0	ORS	TK-0814
1	maculatus	rainy	0	ORS	TK-0814
0	maculatus	rainy	0	ORS	TK-0814
1	maculatus	rainy	0	ORS	TK-0814
0	maculatus	rainy	0	ORS	TK-0814
0	maculatus	rainy	0	ORS	TK-0814
0	maculatus	rainy	0	ORS	TK-0814
0	maculatus	rainy	0	ORS	TK-0814
0	maculatus	rainy	0	ORS	TK-0814
1	maculatus	rainy	0	ORS	TK-0814
0	maculatus	rainy	0	ORS	TK-0814
1	maculatus	rainy	0	ORS	TK-0814
1	funestus	rainy	0	ORS	TK-0814
1	funestus	rainy	0	ORS	TK-0814
0	maculatus	rainy	0	ORS	TK-0814
1	maculatus	rainy	0	ORS	TK-0814
0	maculatus	rainy	0	ORS	TK-0814
1	maculatus	rainy	0	ORS	TK-0814
1	funestus	rainy	0	ORS	TK-0814
0	maculatus	rainy	0	ORS	TK-0814
1	maculatus	rainy	0	ORS	TK-0814
0	maculatus	rainy	0	ORS	TK-0814
0	maculatus	rainy	0	ORS	TK-0814
0	maculatus	rainy	0	ORS	TK-0814
1	maculatus	rainy	0	control	TN-0579
1	maculatus	rainy	0	control	TN-0579
1	maculatus	rainy	0	control	TN-0579
1	maculatus	rainy	0	control	TN-0579
1	maculatus	rainy	0	control	TN-0579
1	maculatus	rainy	0	control	TN-0579
1	maculatus	rainy	0	control	TN-0579
1	maculatus	rainy	0	control	TN-0579
1	maculatus	rainy	0	control	TN-0579
0	maculatus	rainy	0	control	TN-0579
1	maculatus	rainy	0	control	TN-0579
1	maculatus	rainy	0	control	TN-0579
0	maculatus	rainy	0	control	TN-0579
1	leucosphyrus	rainy	0	control	TN-0579
1	funestus	rainy	0	control	TN-0579
1	funestus	rainy	0	control	TN-0579
1	funestus	rainy	0	control	TN-0579
1	funestus	rainy	0	control	TN-0579
1	maculatus	rainy	0	control	TN-0579
1	maculatus	rainy	0	control	TN-0579
0	maculatus	rainy	0	control	TN-0579
1	funestus	rainy	0	control	TN-0579
1	maculatus	rainy	0	control	TN-0579
1	maculatus	rainy	0	control	TN-0579
1	maculatus	rainy	0	control	TN-0579
1	maculatus	rainy	0	control	TN-0579
0	maculatus	rainy	0	control	TN-0579
1	funestus	rainy	0	control	TN-0579
1	maculatus	rainy	0	control	TN-0579
1	maculatus	rainy	0	control	TN-0579
1	maculatus	rainy	0	control	TN-0579
1	maculatus	rainy	0	control	TN-0579
1	maculatus	rainy	0	control	TN-0579
1	maculatus	rainy	0	control	TN-0579
1	maculatus	rainy	0	control	TN-0579
1	maculatus	rainy	0	control	TN-0579
1	maculatus	rainy	0	control	TN-0579
1	maculatus	rainy	0	control	TN-0579
1	maculatus	rainy	0	control	TN-0579
1	maculatus	rainy	0	control	TN-0579
1	maculatus	rainy	0	control	TN-0579
1	maculatus	rainy	0	control	TN-0579
1	maculatus	rainy	0	control	TN-0579
1	maculatus	rainy	0	control	TN-0579
1	maculatus	rainy	0	control	TN-0579
1	maculatus	rainy	0	control	TN-0579
1	funestus	rainy	0	control	TN-0579
1	maculatus	rainy	0	control	TN-0579
1	maculatus	rainy	0	control	TN-0579
1	maculatus	rainy	0	control	TN-0579
1	maculatus	rainy	0	control	TN-0579
1	maculatus	rainy	0	control	TN-0579
1	maculatus	rainy	0	control	TN-0579
1	maculatus	rainy	0	control	TN-0579
1	funestus	rainy	0	control	TN-0579
1	maculatus	rainy	0	control	TN-0579
1	maculatus	rainy	0	control	TN-0579
1	maculatus	rainy	0	control	TN-0579
1	maculatus	rainy	0	control	TN-0579
1	maculatus	rainy	0	control	TN-0579
1	maculatus	rainy	0	control	TN-0579
1	maculatus	rainy	0	control	TN-0579
1	maculatus	rainy	0	control	TN-0579
1	maculatus	rainy	0	control	TN-0579
1	maculatus	rainy	0	control	TN-0579
1	maculatus	rainy	0	control	TN-0579
1	maculatus	rainy	0	control	TN-0579
1	maculatus	rainy	0	control	TN-0579
1	maculatus	rainy	0	control	TN-0579
1	maculatus	rainy	0	control	TN-0579
1	maculatus	rainy	0	control	TN-0579
1	maculatus	rainy	0	control	TN-0579
1	maculatus	rainy	0	control	TN-0579
1	funestus	rainy	0	control	TN-0579
1	funestus	rainy	0	control	TN-0579
1	maculatus	rainy	0	control	TN-0579
1	maculatus	rainy	0	control	TN-0579
1	funestus	rainy	0	control	TN-0579
1	maculatus	rainy	0	control	TN-0579
0	maculatus	rainy	0	control	TN-0579
1	maculatus	rainy	0	control	TN-0579
1	funestus	rainy	0	control	TN-0579
1	maculatus	rainy	0	control	TN-0579
1	maculatus	rainy	0	control	TN-0579
0	maculatus	rainy	0	control	TN-0579
1	maculatus	rainy	0	control	TN-0579
1	maculatus	rainy	0	control	TN-0579
1	maculatus	rainy	0	control	TN-0579
1	maculatus	rainy	0	control	TN-0579
1	maculatus	rainy	0	control	TN-0579
1	maculatus	rainy	0	control	TN-0579
1	maculatus	rainy	0	control	TN-0579
0	maculatus	rainy	0	control	TN-0579
1	maculatus	rainy	0	control	TN-0579
1	maculatus	rainy	0	control	TN-0579
1	maculatus	rainy	0	control	TN-0579
1	maculatus	rainy	0	control	TN-0579
1	maculatus	rainy	0	control	TN-0579
1	maculatus	rainy	0	control	TN-0579
1	maculatus	rainy	0	control	TN-0579
1	maculatus	rainy	0	control	TN-0579
1	maculatus	rainy	0	control	TN-0579
1	maculatus	rainy	0	control	TN-0579
1	maculatus	rainy	0	control	TN-0579
1	maculatus	rainy	0	control	TN-0579
1	maculatus	rainy	0	control	TN-0579
1	maculatus	rainy	0	control	TN-0579
1	maculatus	rainy	0	control	TN-0579
0	maculatus	rainy	0	control	TN-0579
0	maculatus	rainy	0	control	TN-0579
1	maculatus	rainy	0	control	TN-0579
1	maculatus	rainy	0	control	TN-0579
0	maculatus	rainy	0	control	TN-0579
1	funestus	rainy	0	control	TN-0579
1	maculatus	rainy	0	control	TN-0579
1	funestus	rainy	0	control	TN-0579
1	funestus	rainy	0	control	TN-0579
1	maculatus	rainy	0	control	TN-0579
1	maculatus	rainy	0	control	TN-0579
0	maculatus	rainy	0	control	TN-0579
1	maculatus	rainy	0	control	TN-0579
0	maculatus	rainy	0	control	TN-0579
1	maculatus	rainy	0	control	TN-0579
0	maculatus	rainy	0	control	TN-0579
0	maculatus	rainy	0	control	TN-0579
0	maculatus	rainy	0	control	TN-0579
1	maculatus	rainy	0	control	TN-0579
0	maculatus	rainy	0	control	TN-0579
1	maculatus	rainy	0	control	TN-0579
0	maculatus	rainy	0	control	TN-0579
1	maculatus	rainy	0	control	TN-0579
1	maculatus	rainy	0	control	TN-0579
1	maculatus	rainy	0	control	TN-0579
1	maculatus	rainy	0	control	TN-0579
1	maculatus	rainy	0	control	TN-0579
1	maculatus	rainy	0	control	TN-0579
1	maculatus	rainy	0	control	TN-0579
1	maculatus	rainy	0	control	TN-0579
1	maculatus	rainy	0	control	TN-0579
1	maculatus	rainy	0	control	TN-0579
0	maculatus	rainy	0	control	TN-0579
1	maculatus	rainy	0	control	TN-0579
1	maculatus	rainy	0	control	TN-0579
1	funestus	rainy	0	control	TN-0579
1	maculatus	rainy	0	control	TN-0579
1	maculatus	rainy	0	control	TN-0579
1	maculatus	rainy	0	control	TN-0579
1	maculatus	rainy	0	control	TN-0579
0	maculatus	rainy	0	control	TN-0579
1	maculatus	rainy	0	control	TN-0579
1	maculatus	rainy	0	control	TN-0579
1	maculatus	rainy	0	control	TN-0579
0	maculatus	rainy	0	control	TN-0579
1	maculatus	rainy	0	control	TN-0579
1	maculatus	rainy	0	control	TN-0579
1	maculatus	rainy	0	control	TN-0579
1	maculatus	rainy	0	control	TN-0579
1	maculatus	rainy	0	control	TN-0579
0	maculatus	rainy	0	control	TN-0579
1	maculatus	rainy	0	control	TN-0579
1	maculatus	rainy	0	control	TN-0579
1	maculatus	rainy	0	control	TN-0579
1	maculatus	rainy	0	control	TN-0579
1	maculatus	rainy	0	control	TN-0579
1	maculatus	rainy	0	control	TN-0579
1	maculatus	rainy	0	control	TN-0579
0	maculatus	rainy	0	control	TN-0579
0	maculatus	rainy	0	control	TN-0579
1	maculatus	rainy	0	control	TN-0579
1	maculatus	rainy	0	control	TN-0579
1	maculatus	rainy	0	control	TN-0579
1	maculatus	rainy	0	control	TN-0579
1	maculatus	rainy	0	control	TN-0579
1	funestus	rainy	0	control	TN-0579
1	maculatus	rainy	0	control	TN-0579
1	maculatus	rainy	0	control	TN-0579
0	maculatus	rainy	0	control	TN-0579
1	maculatus	rainy	0	control	TN-0579
1	maculatus	rainy	0	control	TN-0579
1	maculatus	rainy	0	control	TN-0579
1	funestus	rainy	0	control	TN-0579
0	maculatus	rainy	0	control	TN-0579
1	maculatus	rainy	0	control	TN-0579
1	maculatus	rainy	0	control	TN-0579
1	funestus	rainy	0	control	TN-0579
1	maculatus	rainy	0	control	TN-0579
1	maculatus	rainy	0	control	TN-0579
0	maculatus	rainy	0	control	TN-0579
0	maculatus	rainy	0	control	TN-0579
1	maculatus	rainy	0	control	TN-0579
1	maculatus	rainy	0	control	TN-0579
1	maculatus	rainy	0	control	TN-0579
1	maculatus	rainy	0	control	TN-0579
1	maculatus	rainy	0	control	TN-0579
1	maculatus	rainy	0	control	TN-0579
1	maculatus	rainy	0	control	TN-0579
1	funestus	rainy	0	control	TN-0579
1	maculatus	rainy	0	control	TN-0579
1	maculatus	rainy	0	control	TN-0579
1	maculatus	rainy	0	control	TN-0579
1	maculatus	rainy	0	control	TN-0579
0	maculatus	rainy	0	control	TN-0579
1	maculatus	rainy	0	control	TN-0579
1	maculatus	rainy	0	control	TN-0579
1	maculatus	rainy	0	control	TN-0579
1	funestus	rainy	0	control	TN-0579
1	funestus	rainy	0	control	TN-0579
0	maculatus	rainy	0	control	TN-0579
1	funestus	rainy	0	control	TN-0579
1	maculatus	rainy	0	control	TN-0579
1	maculatus	rainy	0	control	TN-0579
1	maculatus	rainy	0	control	TN-0579
1	maculatus	rainy	0	control	TN-0579
1	maculatus	rainy	0	control	TN-0579
1	maculatus	rainy	0	control	TN-0579
0	maculatus	rainy	0	control	TN-0579
1	maculatus	rainy	0	control	TN-0579
0	maculatus	rainy	0	control	TN-0579
1	maculatus	rainy	0	control	TN-0579
0	maculatus	rainy	0	control	TN-0579
0	maculatus	rainy	0	control	TN-0579
1	maculatus	rainy	0	control	TN-0579
1	maculatus	rainy	0	control	TN-0579
1	maculatus	rainy	0	control	TN-0579
0	maculatus	rainy	0	control	TN-0579
1	maculatus	rainy	0	control	TN-0579
1	maculatus	rainy	0	control	TN-0579
0	maculatus	rainy	0	control	TN-0579
1	maculatus	rainy	0	control	TN-0579
1	maculatus	rainy	0	control	TN-0579
1	maculatus	rainy	0	control	TN-0579
0	maculatus	rainy	0	control	TN-0579
1	maculatus	rainy	0	control	TN-0579
1	maculatus	rainy	0	control	TN-0579
1	maculatus	rainy	0	control	TN-0579
1	maculatus	rainy	0	control	TN-0579
0	maculatus	rainy	0	control	TN-0579
1	maculatus	rainy	0	control	TN-0579
1	maculatus	rainy	0	control	TN-0579
1	maculatus	rainy	0	control	TN-0579
1	maculatus	rainy	0	control	TN-0579
0	maculatus	rainy	0	control	TN-0579
1	maculatus	rainy	0	control	TN-0579
1	maculatus	rainy	0	control	TN-0579
1	maculatus	rainy	0	control	TN-0579
0	maculatus	rainy	0	control	TN-0579
1	maculatus	rainy	0	control	TN-0579
1	funestus	rainy	0	control	TN-0579
1	funestus	rainy	0	control	TN-0579
1	funestus	rainy	0	control	TN-0579
1	maculatus	rainy	0	control	TN-0579
1	maculatus	rainy	0	control	TN-0579
1	maculatus	rainy	0	control	TN-0579
1	maculatus	rainy	0	control	TN-0579
0	maculatus	rainy	0	control	TN-0579
1	maculatus	rainy	0	control	TN-0579
0	maculatus	rainy	0	control	TN-0579
1	maculatus	rainy	0	control	TN-0579
1	maculatus	rainy	0	control	TN-0579
1	maculatus	rainy	0	control	TN-0579
0	maculatus	rainy	0	control	TN-0579
0	maculatus	rainy	0	control	TN-0579
1	maculatus	rainy	0	control	TN-0579
0	maculatus	rainy	0	control	TN-0579
0	maculatus	rainy	0	control	TN-0579
0	maculatus	rainy	0	control	TN-0579
1	maculatus	rainy	0	control	TN-0579
0	maculatus	rainy	0	control	TN-0579
1	maculatus	rainy	0	control	TN-0579
1	maculatus	rainy	0	control	TN-0579
1	maculatus	rainy	0	control	TN-0579
0	funestus	rainy	0	control	TN-0579
0	maculatus	rainy	0	control	TN-0579
1	maculatus	rainy	0	control	TN-0579
1	funestus	rainy	0	control	TN-0579
1	funestus	rainy	0	control	TN-0579
1	maculatus	rainy	0	control	TN-0579
1	maculatus	rainy	0	control	TN-0579
1	funestus	rainy	0	control	TN-0579
0	maculatus	rainy	0	control	TN-0579
1	maculatus	rainy	0	control	TN-0579
0	maculatus	rainy	0	control	TN-0579
1	maculatus	rainy	0	control	TN-0579
1	maculatus	rainy	0	control	TN-0579
0	maculatus	rainy	0	control	TN-0579
0	maculatus	rainy	0	control	TN-0579
0	maculatus	rainy	0	control	TN-0579
1	maculatus	rainy	0	control	TN-0579
0	maculatus	rainy	0	control	TN-0579
1	maculatus	rainy	0	control	TN-0579
0	maculatus	rainy	0	control	TN-0579
1	maculatus	rainy	0	control	TN-0579
0	maculatus	rainy	0	control	TN-0579
1	maculatus	rainy	0	control	TN-0579
1	maculatus	rainy	0	control	TN-0579
1	maculatus	rainy	0	control	TN-0579
1	maculatus	rainy	0	control	TN-0579
1	maculatus	rainy	0	control	TN-0579
1	maculatus	rainy	0	control	TN-0579
0	maculatus	rainy	0	control	TN-0579
0	maculatus	rainy	0	control	TN-0579
0	maculatus	rainy	0	control	TN-0579
0	maculatus	rainy	0	control	TN-0579
1	maculatus	rainy	0	control	TN-0579
1	maculatus	rainy	0	control	TN-0579
0	maculatus	rainy	0	control	TN-0579
1	maculatus	rainy	0	control	TN-0579
1	maculatus	rainy	0	control	TN-0579
1	maculatus	rainy	0	control	TN-0579
1	maculatus	rainy	0	control	TN-0579
1	maculatus	rainy	0	control	TN-0579
1	maculatus	rainy	0	control	TN-0579
0	maculatus	rainy	0	control	TN-0579
0	maculatus	rainy	0	control	TN-0579
1	funestus	rainy	0	control	TN-0579
1	maculatus	rainy	0	control	TN-0579
1	maculatus	rainy	0	control	TN-0579
1	maculatus	rainy	0	control	TN-0579
1	maculatus	rainy	0	control	TN-0579
0	maculatus	rainy	0	control	TN-0579
1	maculatus	rainy	0	control	TN-0579
1	maculatus	rainy	0	control	TN-0579
0	maculatus	rainy	0	control	TN-0579
1	maculatus	rainy	0	control	TN-0579
1	maculatus	rainy	0	control	TN-0579
0	maculatus	rainy	0	control	TN-0579
0	maculatus	rainy	0	control	TN-0579
0	maculatus	rainy	0	control	TN-0579
1	leucosphyrus	rainy	0	control	TN-0579
1	maculatus	rainy	0	control	TN-0579
0	maculatus	rainy	0	control	TN-0579
1	maculatus	rainy	0	control	TN-0579
0	leucosphyrus	rainy	0	control	TN-0579
0	maculatus	rainy	0	control	TN-0579
1	maculatus	rainy	0	control	TN-0579
1	maculatus	rainy	0	control	TN-0579
1	maculatus	rainy	0	control	TN-0579
1	maculatus	rainy	0	control	TN-0579
1	maculatus	rainy	0	control	TN-0579
1	maculatus	rainy	0	control	TN-0579
1	maculatus	rainy	0	control	TN-0579
1	maculatus	rainy	0	control	TN-0579
1	maculatus	rainy	0	control	TN-0579
1	maculatus	rainy	0	control	TN-0579
1	maculatus	rainy	0	control	TN-0579
1	funestus	rainy	0	control	TN-0579
1	funestus	rainy	0	control	TN-0579
0	maculatus	rainy	0	control	TN-0579
1	maculatus	rainy	0	control	TN-0579
1	leucosphyrus	rainy	0	control	TN-0579
1	maculatus	rainy	0	control	TN-0579
1	leucosphyrus	rainy	0	control	TN-0579
1	funestus	rainy	0	control	TN-0579
0	leucosphyrus	rainy	0	control	TN-0579
1	maculatus	rainy	0	control	TN-0579
1	maculatus	rainy	0	control	TN-0579
0	maculatus	rainy	0	control	TN-0579
0	maculatus	rainy	0	control	TN-0579
0	maculatus	rainy	0	control	TN-0579
0	maculatus	rainy	0	control	TN-0579
0	maculatus	rainy	0	control	TN-0579
0	maculatus	rainy	0	control	TN-0579
1	maculatus	rainy	0	control	TN-0579
0	maculatus	rainy	0	control	TN-0579
0	maculatus	rainy	0	control	TN-0579
1	maculatus	rainy	0	control	TN-0579
1	maculatus	rainy	0	control	TN-0579
1	maculatus	rainy	0	control	TN-0579
1	maculatus	rainy	0	control	TN-0579
0	maculatus	rainy	0	control	TN-0579
1	maculatus	rainy	0	control	TN-0579
1	maculatus	rainy	0	control	TN-0579
1	maculatus	rainy	0	control	TN-0579
0	maculatus	rainy	0	control	TN-0579
1	maculatus	rainy	0	control	TN-0579
1	maculatus	rainy	0	control	TN-0579
1	maculatus	rainy	0	control	TN-0579
1	funestus	rainy	0	control	TN-0579
0	maculatus	rainy	0	control	TN-0579
1	maculatus	rainy	0	control	TN-0579
0	maculatus	rainy	0	control	TN-0579
1	maculatus	rainy	0	control	TN-0579
0	maculatus	rainy	0	control	TN-0579
0	maculatus	rainy	0	control	TN-0579
1	funestus	rainy	0	control	TN-0579
1	funestus	rainy	0	control	TN-0579
0	maculatus	rainy	0	control	TN-0579
1	maculatus	rainy	0	control	TN-0579
1	funestus	rainy	0	control	TN-0579
1	maculatus	rainy	0	control	TN-0579
1	maculatus	rainy	0	control	TN-0579
1	funestus	rainy	0	control	TN-0579
1	maculatus	rainy	0	control	TN-0579
1	maculatus	rainy	0	control	TN-0579
1	maculatus	rainy	0	control	TN-0579
0	maculatus	rainy	0	control	TN-0579
0	maculatus	rainy	0	control	TN-0579
0	maculatus	rainy	0	control	TN-0579
0	maculatus	rainy	0	control	TN-0579
1	maculatus	rainy	0	control	TN-0579
1	maculatus	rainy	0	control	TN-0579
1	maculatus	rainy	0	control	TN-0579
0	maculatus	rainy	0	control	TN-0579
1	maculatus	rainy	0	control	TN-0579
1	maculatus	rainy	0	control	TN-0579
1	maculatus	rainy	0	control	TN-0579
1	maculatus	rainy	0	control	TN-0579
0	maculatus	rainy	0	control	TN-0579
0	maculatus	rainy	0	control	TN-0579
1	maculatus	rainy	0	control	TN-0579
0	maculatus	rainy	0	control	TN-0579
0	maculatus	rainy	0	control	TN-0579
1	maculatus	rainy	0	control	TN-0579
0	maculatus	rainy	0	control	TN-0579
1	maculatus	rainy	0	control	TN-0579
1	maculatus	rainy	0	control	TN-0579
1	maculatus	rainy	0	control	TN-0579
0	maculatus	rainy	0	control	TN-0579
0	maculatus	rainy	0	control	TN-0579
1	maculatus	rainy	0	control	TN-0579
1	maculatus	rainy	0	control	TN-0579
1	maculatus	rainy	0	control	TN-0579
1	maculatus	rainy	0	control	TN-0579
0	maculatus	rainy	0	control	TN-0579
1	maculatus	rainy	0	control	TN-0579
0	maculatus	rainy	0	control	TN-0579
0	maculatus	rainy	0	control	TN-0579
0	maculatus	rainy	0	control	TN-0579
0	maculatus	rainy	0	control	TN-0579
1	maculatus	rainy	0	control	TN-0579
0	maculatus	rainy	0	control	TN-0579
1	maculatus	rainy	0	control	TN-0579
1	maculatus	rainy	0	control	TN-0579
0	maculatus	rainy	0	control	TN-0579
1	maculatus	rainy	0	control	TN-0579
1	maculatus	rainy	0	control	KK-0610
1	funestus	rainy	0	control	KK-0610
1	funestus	rainy	0	control	KK-0610
1	funestus	rainy	0	control	KK-0610
1	funestus	rainy	0	control	KK-0610
1	funestus	rainy	0	control	KK-0610
1	funestus	rainy	0	control	KK-0610
1	funestus	rainy	0	control	KK-0610
1	maculatus	rainy	0	control	KK-0610
1	funestus	rainy	0	control	KK-0610
1	funestus	rainy	0	control	KK-0610
0	maculatus	rainy	0	control	KK-0610
1	funestus	rainy	0	control	KK-0610
1	funestus	rainy	0	control	KK-0610
1	funestus	rainy	0	control	KK-0610
1	funestus	rainy	0	control	KK-0610
1	funestus	rainy	0	control	KK-0610
1	funestus	rainy	0	control	KK-0610
1	funestus	rainy	0	control	KK-0610
1	funestus	rainy	0	control	KK-0610
1	funestus	rainy	0	control	KK-0610
1	maculatus	rainy	0	control	KK-0610
0	funestus	rainy	0	control	KK-0610
1	funestus	rainy	0	control	KK-0610
1	funestus	rainy	0	control	KK-0610
1	funestus	rainy	0	control	KK-0610
0	maculatus	rainy	0	control	KK-0610
1	maculatus	rainy	0	control	KK-0610
0	maculatus	rainy	0	control	KK-0610
0	maculatus	rainy	0	control	KK-0610
1	funestus	rainy	0	control	KK-0610
1	maculatus	rainy	0	control	KK-0610
0	maculatus	rainy	0	control	KK-0610
1	leucosphyrus	rainy	0	control	KK-0610
1	funestus	rainy	0	control	KK-0610
1	funestus	rainy	0	control	KK-0610
0	maculatus	rainy	0	control	KK-0610
1	funestus	rainy	0	control	KK-0610
1	funestus	rainy	0	control	KK-0610
1	funestus	rainy	0	control	KK-0610
1	funestus	rainy	0	control	KK-0610
1	funestus	rainy	0	control	KK-0610
1	funestus	rainy	0	control	KK-0610
1	funestus	rainy	0	control	KK-0610
1	funestus	rainy	0	control	KK-0610
1	funestus	rainy	0	control	KK-0610
1	maculatus	rainy	0	control	KK-0610
1	maculatus	rainy	0	control	KK-0610
1	funestus	rainy	0	control	KK-0610
1	funestus	rainy	0	control	KK-0610
1	funestus	rainy	0	control	KK-0610
1	funestus	rainy	0	control	KK-0610
1	funestus	rainy	0	control	KK-0610
1	funestus	rainy	0	control	KK-0610
1	leucosphyrus	rainy	0	control	KK-0610
1	maculatus	rainy	0	control	KK-0610
1	maculatus	rainy	0	control	KK-0610
1	funestus	rainy	0	control	KK-0610
0	funestus	rainy	0	control	KK-0610
1	funestus	rainy	0	control	KK-0610
1	funestus	rainy	0	control	KK-0610
0	maculatus	rainy	0	control	KK-0610
0	maculatus	rainy	0	control	KK-0610
1	maculatus	rainy	0	control	KK-0610
1	funestus	rainy	0	control	KK-0610
1	maculatus	rainy	0	control	KK-0610
1	funestus	rainy	0	control	KK-0610
1	funestus	rainy	0	control	KK-0610
1	funestus	rainy	0	control	KK-0610
1	maculatus	rainy	0	control	KK-0610
0	maculatus	rainy	0	control	KK-0610
1	maculatus	rainy	0	control	KK-0610
0	maculatus	rainy	0	control	KK-0610
1	maculatus	rainy	0	control	KK-0610
1	funestus	rainy	0	control	KK-0610
1	funestus	rainy	0	control	KK-0610
1	funestus	rainy	0	control	KK-0610
1	funestus	rainy	0	control	KK-0610
0	funestus	rainy	0	control	KK-0610
1	funestus	rainy	0	control	KK-0610
1	funestus	rainy	0	control	KK-0610
0	funestus	rainy	0	control	KK-0610
1	funestus	rainy	0	control	KK-0610
1	funestus	rainy	0	control	KK-0610
1	funestus	rainy	0	control	KK-0610
1	funestus	rainy	0	control	KK-0610
1	maculatus	rainy	0	control	KK-0610
0	maculatus	rainy	0	control	KK-0610
1	funestus	rainy	0	control	KK-0610
1	funestus	rainy	0	control	KK-0610
1	funestus	rainy	0	control	KK-0610
1	maculatus	rainy	0	control	KK-0610
1	funestus	rainy	0	control	KK-0610
1	funestus	rainy	0	control	KK-0610
1	funestus	rainy	0	control	KK-0610
1	funestus	rainy	0	control	KK-0610
1	funestus	rainy	0	control	KK-0610
1	funestus	rainy	0	control	KK-0610
1	funestus	rainy	0	control	KK-0610
0	funestus	rainy	0	control	KK-0610
0	maculatus	rainy	0	control	KK-0610
1	funestus	rainy	0	control	KK-0610
0	maculatus	rainy	0	control	KK-0610
1	funestus	rainy	0	control	KK-0610
1	maculatus	rainy	0	control	KK-0610
1	funestus	rainy	0	control	KK-0610
1	funestus	rainy	0	control	KK-0610
1	funestus	rainy	0	control	KK-0610
1	funestus	rainy	0	control	KK-0610
1	funestus	rainy	0	control	KK-0610
1	funestus	rainy	0	control	KK-0610
1	funestus	rainy	0	control	KK-0610
1	funestus	rainy	0	control	KK-0610
0	maculatus	rainy	0	control	KK-0610
1	funestus	rainy	0	control	KK-0610
1	maculatus	rainy	0	control	KK-0610
1	maculatus	rainy	0	control	KK-0610
1	maculatus	rainy	0	control	KK-0610
1	funestus	rainy	0	control	KK-0610
1	funestus	rainy	0	control	KK-0610
1	funestus	rainy	0	control	KK-0610
1	funestus	rainy	0	control	KK-0610
1	funestus	rainy	0	control	KK-0610
1	funestus	rainy	0	control	KK-0610
1	funestus	rainy	0	control	KK-0610
1	funestus	rainy	0	control	KK-0610
1	funestus	rainy	0	control	KK-0610
1	funestus	rainy	0	control	KK-0610
1	funestus	rainy	0	control	KK-0610
1	maculatus	rainy	0	control	KK-0610
1	funestus	rainy	0	control	KK-0610
1	funestus	rainy	0	control	KK-0610
0	funestus	rainy	0	control	KK-0610
1	funestus	rainy	0	control	KK-0610
1	funestus	rainy	0	control	KK-0610
1	funestus	rainy	0	control	KK-0610
1	maculatus	rainy	0	control	KK-0610
1	funestus	rainy	0	control	KK-0610
1	funestus	rainy	0	control	KK-0610
0	maculatus	rainy	0	control	KK-0610
1	funestus	rainy	0	control	KK-0610
1	funestus	rainy	0	control	KK-0610
1	funestus	rainy	0	control	KK-0610
1	funestus	rainy	0	control	KK-0610
0	funestus	rainy	0	control	KK-0610
0	maculatus	rainy	0	control	KK-0610
0	funestus	rainy	0	control	KK-0610
0	maculatus	rainy	0	control	KK-0610
1	funestus	rainy	0	control	KK-0610
1	funestus	rainy	0	control	KK-0610
0	maculatus	rainy	0	control	KK-0610
1	funestus	rainy	0	control	KK-0610
1	funestus	rainy	0	control	KK-0610
0	maculatus	rainy	0	control	KK-0610
0	funestus	rainy	0	control	KK-0610
1	maculatus	rainy	0	control	KK-0610
1	maculatus	rainy	0	control	KK-0610
0	maculatus	rainy	0	control	KK-0610
1	funestus	rainy	0	control	KK-0610
1	funestus	rainy	0	control	KK-0610
0	funestus	rainy	0	control	KK-0610
1	funestus	rainy	0	control	KK-0610
1	funestus	rainy	0	control	KK-0610
1	funestus	rainy	0	control	KK-0610
1	funestus	rainy	0	control	KK-0610
1	funestus	rainy	0	control	KK-0610
1	maculatus	rainy	0	control	KK-0610
1	funestus	rainy	0	control	KK-0610
1	maculatus	rainy	0	control	KK-0610
1	maculatus	rainy	0	control	KK-0610
0	maculatus	rainy	0	control	KK-0610
0	maculatus	rainy	0	control	KK-0610
1	maculatus	rainy	0	control	KK-0610
1	maculatus	rainy	0	control	KK-0610
0	maculatus	rainy	0	control	KK-0610
1	maculatus	rainy	0	control	KK-0610
1	funestus	rainy	0	control	KK-0610
1	maculatus	rainy	0	control	KK-0610
0	maculatus	rainy	0	control	KK-0610
1	funestus	rainy	0	control	KK-0610
1	maculatus	rainy	0	control	KK-0610
1	maculatus	rainy	0	control	KK-0610
1	funestus	rainy	0	control	KK-0610
1	funestus	rainy	0	control	KK-0610
1	funestus	rainy	0	control	KK-0610
1	funestus	rainy	0	control	KK-0610
1	funestus	rainy	0	control	KK-0610
0	funestus	rainy	0	control	KK-0610
1	funestus	rainy	0	control	KK-0610
1	maculatus	rainy	0	control	KK-0610
0	maculatus	rainy	0	control	KK-0610
1	funestus	rainy	0	control	KK-0610
1	funestus	rainy	0	control	KK-0610
1	funestus	rainy	0	control	KK-0610
1	maculatus	rainy	0	control	KK-0610
1	funestus	rainy	0	control	KK-0610
1	funestus	rainy	0	control	KK-0610
1	maculatus	rainy	0	control	KK-0610
0	maculatus	rainy	0	control	KK-0610
1	funestus	rainy	0	control	KK-0610
1	funestus	rainy	0	control	KK-0610
1	funestus	rainy	0	control	KK-0610
1	funestus	rainy	0	control	KK-0610
1	funestus	rainy	0	control	KK-0610
1	funestus	rainy	0	control	KK-0610
0	maculatus	rainy	0	control	KK-0610
1	funestus	rainy	0	control	KK-0610
1	funestus	rainy	0	control	KK-0610
1	maculatus	rainy	0	control	KK-0610
1	funestus	rainy	0	control	KK-0610
1	funestus	rainy	0	control	KK-0610
1	funestus	rainy	0	control	KK-0610
0	funestus	rainy	0	control	KK-0610
1	funestus	rainy	0	control	KK-0610
1	funestus	rainy	0	control	KK-0610
1	funestus	rainy	0	control	KK-0610
1	funestus	rainy	0	control	KK-0610
1	funestus	rainy	0	control	KK-0610
1	maculatus	rainy	0	control	KK-0610
0	maculatus	rainy	0	control	KK-0610
1	funestus	rainy	0	control	KK-0610
1	maculatus	rainy	0	control	KK-0610
1	funestus	rainy	0	control	KK-0610
1	funestus	rainy	0	control	KK-0610
0	funestus	rainy	0	control	KK-0610
1	funestus	rainy	0	control	KK-0610
1	funestus	rainy	0	control	KK-0610
1	funestus	rainy	0	control	KK-0610
0	funestus	rainy	0	control	KK-0610
1	funestus	rainy	0	control	KK-0610
1	funestus	rainy	0	control	KK-0610
1	funestus	rainy	0	control	KK-0610
0	maculatus	rainy	0	control	KK-0610
1	maculatus	rainy	0	control	KK-0610
0	maculatus	rainy	0	control	KK-0610
1	funestus	rainy	0	control	KK-0610
0	leucosphyrus	rainy	0	control	KK-0610
1	funestus	rainy	0	control	KK-0610
1	funestus	rainy	0	control	KK-0610
0	maculatus	rainy	0	control	KK-0610
1	maculatus	rainy	0	ORS	TW-0794
1	maculatus	rainy	0	ORS	TW-0794
1	maculatus	rainy	0	ORS	TW-0794
1	maculatus	rainy	0	ORS	TW-0794
1	maculatus	rainy	0	ORS	TW-0794
1	maculatus	rainy	0	ORS	TW-0794
1	maculatus	rainy	0	ORS	TW-0794
1	maculatus	rainy	0	ORS	TW-0794
1	leucosphyrus	rainy	0	ORS	TW-0794
0	maculatus	rainy	0	ORS	TW-0794
0	maculatus	rainy	0	ORS	TW-0794
1	maculatus	rainy	0	ORS	TW-0794
1	maculatus	rainy	0	ORS	TW-0794
0	maculatus	rainy	0	ORS	TW-0794
1	maculatus	rainy	0	ORS	TW-0794
1	maculatus	rainy	0	ORS	TW-0794
1	maculatus	rainy	0	ORS	TW-0794
0	maculatus	rainy	0	ORS	TW-0794
1	maculatus	rainy	0	ORS	TW-0794
0	maculatus	rainy	0	ORS	TW-0794
0	maculatus	rainy	0	ORS	TW-0794
1	maculatus	rainy	0	ORS	TW-0794
1	maculatus	rainy	0	ORS	TW-0794
1	funestus	rainy	0	ORS	TW-0794
1	maculatus	rainy	0	ORS	TW-0794
0	maculatus	rainy	0	ORS	TW-0794
1	maculatus	rainy	0	ORS	TW-0794
1	maculatus	rainy	0	ORS	TW-0794
1	maculatus	rainy	0	ORS	TW-0794
0	maculatus	rainy	0	ORS	TW-0794
1	maculatus	rainy	0	ORS	TW-0794
1	maculatus	rainy	0	ORS	TW-0794
0	maculatus	rainy	0	ORS	TW-0794
0	maculatus	rainy	0	ORS	TW-0794
1	funestus	rainy	0	ORS	TW-0794
1	maculatus	rainy	0	ORS	TW-0794
0	maculatus	rainy	0	ORS	TW-0794
0	maculatus	rainy	0	ORS	TW-0794
1	maculatus	rainy	0	ORS	TW-0794
1	maculatus	rainy	0	ORS	TW-0794
1	maculatus	rainy	0	ORS	TW-0794
1	funestus	rainy	0	ORS	TW-0794
1	maculatus	rainy	0	ORS	TW-0794
1	maculatus	rainy	0	ORS	TW-0794
1	maculatus	rainy	0	ORS	TW-0794
1	maculatus	rainy	0	ORS	TW-0794
1	maculatus	rainy	0	ORS	TW-0794
1	maculatus	rainy	0	ORS	TW-0794
1	leucosphyrus	rainy	0	ORS	TW-0794
1	maculatus	rainy	0	ORS	TW-0794
1	maculatus	rainy	0	ORS	TW-0794
1	maculatus	rainy	0	ORS	TW-0794
1	maculatus	rainy	0	ORS	TW-0794
0	maculatus	rainy	0	ORS	TW-0794
1	maculatus	rainy	0	ORS	TW-0794
0	maculatus	rainy	0	ORS	TW-0794
0	maculatus	rainy	0	ORS	TW-0794
0	maculatus	rainy	0	ORS	TW-0794
1	maculatus	rainy	0	ORS	TW-0794
1	maculatus	rainy	0	ORS	TW-0794
0	maculatus	rainy	0	ORS	TW-0794
1	maculatus	rainy	0	ORS	TW-0794
1	maculatus	rainy	0	ORS	TW-0794
1	maculatus	rainy	0	ORS	TW-0794
0	maculatus	rainy	0	ORS	TW-0794
1	maculatus	rainy	0	ORS	TW-0794
1	maculatus	rainy	0	ORS	TW-0794
1	maculatus	rainy	0	ORS	TW-0794
1	maculatus	rainy	0	ORS	TW-0794
1	maculatus	rainy	0	ORS	TW-0794
0	maculatus	rainy	0	ORS	TW-0794
0	maculatus	rainy	0	ORS	TW-0794
1	maculatus	rainy	0	ORS	TW-0794
1	maculatus	rainy	0	ORS	TW-0794
0	maculatus	rainy	0	ORS	TW-0794
1	maculatus	rainy	0	ORS	TW-0794
0	maculatus	rainy	0	ORS	TW-0794
1	maculatus	rainy	0	ORS	TW-0794
0	maculatus	rainy	0	ORS	TW-0794
0	maculatus	rainy	0	ORS	TW-0794
0	maculatus	rainy	0	ORS	TW-0794
0	maculatus	rainy	0	ORS	TW-0794
0	maculatus	rainy	0	ORS	TW-0794
0	maculatus	rainy	0	ORS	TW-0794
1	maculatus	rainy	0	ORS	TW-0794
0	maculatus	rainy	0	ORS	TW-0794
0	maculatus	rainy	0	ORS	TW-0794
1	maculatus	rainy	0	ORS	TW-0794
0	maculatus	rainy	0	ORS	TW-0794
1	maculatus	rainy	0	ORS	TW-0794
1	maculatus	rainy	0	ORS	TW-0794
1	maculatus	rainy	0	ORS	TW-0794
0	maculatus	rainy	0	ORS	TW-0794
1	maculatus	rainy	0	ORS	TW-0794
0	maculatus	rainy	0	ORS	TW-0794
1	maculatus	rainy	0	ORS	TW-0794
1	maculatus	rainy	0	ORS	TW-0794
1	maculatus	rainy	0	ORS	TW-0794
0	maculatus	rainy	0	ORS	TW-0794
1	maculatus	rainy	0	ORS	TW-0794
0	maculatus	rainy	0	ORS	TW-0794
0	maculatus	rainy	0	ORS	TW-0794
1	funestus	rainy	0	ORS	TW-0794
0	maculatus	rainy	0	ORS	TW-0794
0	maculatus	rainy	0	ORS	TW-0794
1	maculatus	rainy	0	ORS	TW-0794
0	maculatus	rainy	0	ORS	TW-0794
1	maculatus	rainy	0	ORS	TW-0794
1	maculatus	rainy	0	ORS	TW-0794
1	maculatus	rainy	0	ORS	TW-0794
1	maculatus	rainy	0	ORS	TW-0794
0	maculatus	rainy	0	ORS	TW-0794
1	maculatus	rainy	0	ORS	TW-0794
1	maculatus	rainy	0	ORS	TW-0794
1	maculatus	rainy	0	ORS	TW-0794
1	maculatus	rainy	0	ORS	TW-0794
1	maculatus	rainy	0	ORS	TW-0794
1	maculatus	rainy	0	ORS	TW-0794
1	maculatus	rainy	0	ORS	TW-0794
0	maculatus	rainy	0	ORS	TW-0794
0	maculatus	rainy	0	ORS	TW-0794
0	maculatus	rainy	0	ORS	TW-0794
0	maculatus	rainy	0	ORS	TW-0794
1	maculatus	rainy	0	ORS	TW-0794
1	maculatus	rainy	0	ORS	TW-0794
0	maculatus	rainy	0	ORS	TW-0794
0	maculatus	rainy	0	ORS	TW-0794
1	maculatus	rainy	0	ORS	TW-0794
1	maculatus	rainy	0	ORS	TW-0794
1	maculatus	rainy	0	ORS	TW-0794
1	maculatus	rainy	0	ORS	TW-0794
1	maculatus	rainy	0	ORS	TW-0794
1	maculatus	rainy	0	ORS	TW-0794
1	maculatus	rainy	0	ORS	TW-0794
0	maculatus	rainy	0	ORS	TW-0794
0	maculatus	rainy	0	ORS	TW-0794
0	maculatus	rainy	0	ORS	TW-0794
1	maculatus	rainy	0	ORS	TW-0794
0	maculatus	rainy	0	ORS	TW-0794
0	maculatus	rainy	0	ORS	TW-0794
1	maculatus	rainy	0	ORS	TW-0794
1	maculatus	rainy	0	ORS	TW-0794
1	maculatus	rainy	0	control	TW-0568
0	maculatus	rainy	0	control	TW-0568
1	maculatus	rainy	0	control	TW-0568
1	maculatus	rainy	0	control	TW-0568
1	maculatus	rainy	0	control	TW-0568
1	maculatus	rainy	0	control	TW-0568
1	leucosphyrus	rainy	0	control	TW-0568
1	leucosphyrus	rainy	0	control	TW-0568
0	maculatus	rainy	0	control	TW-0568
1	maculatus	rainy	0	control	TW-0568
1	funestus	rainy	0	control	TW-0568
1	maculatus	rainy	0	control	TW-0568
1	maculatus	rainy	0	control	TW-0568
1	maculatus	rainy	0	control	TW-0568
1	maculatus	rainy	0	control	TW-0568
1	funestus	rainy	0	control	TW-0568
1	funestus	rainy	0	control	TW-0568
1	funestus	rainy	0	control	TW-0568
1	maculatus	rainy	0	control	TW-0568
1	maculatus	rainy	0	control	TW-0568
1	maculatus	rainy	0	control	TW-0568
1	maculatus	rainy	0	control	TW-0568
1	maculatus	rainy	0	control	TW-0568
1	maculatus	rainy	0	control	TW-0568
1	funestus	rainy	0	control	TW-0568
1	funestus	rainy	0	control	TW-0568
1	funestus	rainy	0	control	TW-0568
1	funestus	rainy	0	control	TW-0568
1	maculatus	rainy	0	ORS	HP-0574
0	leucosphyrus	rainy	0	ORS	HP-0574
1	maculatus	rainy	0	ORS	HP-0574
1	maculatus	rainy	0	ORS	HP-0574
1	maculatus	rainy	0	ORS	HP-0574
1	maculatus	rainy	0	ORS	HP-0574
1	funestus	rainy	0	ORS	HP-0574
1	maculatus	rainy	0	ORS	HP-0574
1	maculatus	rainy	0	ORS	HP-0574
1	funestus	rainy	0	ORS	HP-0574
0	maculatus	rainy	0	ORS	HP-0574
0	maculatus	rainy	0	ORS	HP-0574
1	maculatus	rainy	0	ORS	HP-0574
1	maculatus	rainy	0	ORS	HP-0574
1	maculatus	rainy	0	ORS	HP-0574
1	funestus	rainy	0	ORS	HP-0574
0	maculatus	rainy	0	ORS	HP-0574
0	maculatus	rainy	0	ORS	HP-0574
1	maculatus	rainy	0	ORS	HP-0574
1	funestus	rainy	0	ORS	HP-0574
1	funestus	rainy	0	ORS	HP-0574
1	maculatus	rainy	0	ORS	HP-0574
1	funestus	rainy	0	ORS	HP-0574
1	funestus	rainy	0	ORS	HP-0574
1	funestus	rainy	0	ORS	HP-0574
1	maculatus	rainy	0	ORS	HP-0574
1	maculatus	rainy	0	ORS	HP-0574
1	maculatus	rainy	0	ORS	HP-0574
1	maculatus	rainy	0	ORS	HP-0574
0	maculatus	rainy	0	ORS	HP-0574
1	maculatus	rainy	0	ORS	HP-0574
1	maculatus	rainy	0	ORS	HP-0574
1	maculatus	rainy	0	ORS	HP-0574
1	maculatus	rainy	0	ORS	HP-0574
1	funestus	rainy	0	ORS	HP-0574
1	maculatus	rainy	0	ORS	HP-0574
1	funestus	rainy	0	ORS	HP-0574
1	funestus	rainy	0	ORS	HP-0574
1	funestus	rainy	0	ORS	HP-0574
0	maculatus	rainy	0	ORS	HP-0574
1	maculatus	rainy	0	ORS	HP-0574
1	maculatus	rainy	0	ORS	HP-0574
1	funestus	rainy	0	ORS	HP-0574
1	funestus	rainy	0	ORS	HP-0574
0	maculatus	rainy	0	ORS	HP-0574
0	maculatus	rainy	0	ORS	HP-0574
0	maculatus	rainy	0	ORS	HP-0574
1	funestus	rainy	0	ORS	HP-0574
1	maculatus	rainy	0	ORS	HP-0574
0	maculatus	rainy	0	ORS	HP-0574
1	maculatus	rainy	0	ORS	HP-0574
1	funestus	rainy	0	ORS	HP-0574
0	maculatus	rainy	0	ORS	HP-0574
0	maculatus	rainy	0	ORS	HP-0574
1	maculatus	rainy	0	ORS	HP-0574
1	maculatus	rainy	0	ORS	HP-0574
1	maculatus	rainy	0	ORS	HP-0574
1	maculatus	rainy	0	ORS	HP-0574
0	maculatus	rainy	0	ORS	HP-0574
1	maculatus	rainy	0	ORS	HP-0574
1	funestus	rainy	0	ORS	HP-0574
1	maculatus	rainy	0	ORS	HP-0574
1	maculatus	rainy	0	ORS	HP-0574
1	maculatus	rainy	0	ORS	HP-0574
1	leucosphyrus	rainy	0	ORS	HP-0574
1	funestus	rainy	0	ORS	HP-0574
1	maculatus	rainy	0	ORS	HP-0574
0	maculatus	rainy	0	ORS	HP-0574
1	maculatus	rainy	0	ORS	HP-0574
1	maculatus	rainy	0	ORS	HP-0574
1	funestus	rainy	0	ORS	HP-0574
1	maculatus	rainy	0	ORS	HP-0574
1	funestus	rainy	0	ORS	HP-0574
1	maculatus	rainy	0	ORS	HP-0574
1	maculatus	rainy	0	ORS	HP-0574
1	maculatus	rainy	0	ORS	HP-0574
1	maculatus	rainy	0	ORS	HP-0574
1	maculatus	rainy	0	ORS	HP-0574
1	maculatus	rainy	0	ORS	HP-0574
1	leucosphyrus	rainy	0	ORS	HP-0574
1	maculatus	rainy	0	ORS	HP-0574
0	maculatus	rainy	0	ORS	HP-0574
0	maculatus	rainy	0	ORS	HP-0574
1	maculatus	rainy	0	ORS	HP-0574
1	maculatus	rainy	0	ORS	HP-0574
1	maculatus	rainy	0	ORS	HP-0574
1	maculatus	rainy	0	ORS	HP-0574
1	funestus	rainy	0	ORS	HP-0574
1	maculatus	rainy	0	ORS	HP-0574
0	maculatus	rainy	0	ORS	HP-0574
0	maculatus	rainy	0	ORS	HP-0574
1	maculatus	rainy	0	ORS	HP-0574
1	maculatus	rainy	0	ORS	HP-0574
1	leucosphyrus	rainy	0	ORS	HP-0574
1	funestus	rainy	0	ORS	HP-0574
1	maculatus	rainy	0	ORS	HP-0574
1	funestus	rainy	0	ORS	HP-0574
1	maculatus	rainy	0	ORS	HP-0574
1	leucosphyrus	rainy	0	ORS	HP-0574
1	maculatus	rainy	0	ORS	HP-0574
0	leucosphyrus	rainy	0	ORS	HP-0574
0	maculatus	rainy	0	ORS	HP-0574
1	leucosphyrus	rainy	0	ORS	HP-0574
1	maculatus	rainy	0	ORS	HP-0574
1	funestus	rainy	0	ORS	HP-0574
1	maculatus	rainy	0	ORS	HP-0574
1	maculatus	rainy	0	ORS	HP-0574
1	maculatus	rainy	0	ORS	HP-0574
1	maculatus	rainy	0	ORS	HP-0574
1	maculatus	rainy	0	ORS	HP-0574
1	funestus	rainy	0	ORS	HP-0574
1	leucosphyrus	rainy	0	ORS	HP-0574
0	leucosphyrus	rainy	0	ORS	HP-0574
1	maculatus	rainy	0	ORS	HP-0574
1	maculatus	rainy	0	ORS	HP-0574
1	funestus	rainy	0	ORS	HP-0574
1	maculatus	rainy	0	ORS	HP-0574
1	funestus	rainy	0	ORS	HP-0574
1	maculatus	rainy	0	ORS	HP-0574
0	leucosphyrus	rainy	0	ORS	HP-0574
0	funestus	rainy	0	ORS	HP-0574
1	maculatus	rainy	0	ORS	HP-0574
1	funestus	rainy	0	ORS	HP-0574
1	funestus	rainy	0	ORS	HP-0574
1	funestus	rainy	0	ORS	HP-0574
1	funestus	rainy	0	ORS	HP-0574
1	maculatus	rainy	0	ORS	HP-0574
1	leucosphyrus	rainy	0	ORS	HP-0574
1	maculatus	rainy	0	ORS	HP-0574
1	funestus	rainy	0	ORS	HP-0574
1	funestus	rainy	0	ORS	HP-0574
1	funestus	rainy	0	ORS	HP-0574
1	leucosphyrus	rainy	0	ORS	HP-0574
1	maculatus	rainy	0	ORS	HP-0574
0	maculatus	rainy	0	ORS	HP-0574
0	maculatus	rainy	0	ORS	HP-0574
1	maculatus	rainy	0	ORS	HP-0574
1	maculatus	rainy	0	ORS	HP-0574
1	maculatus	rainy	0	ORS	HP-0574
1	funestus	rainy	0	ORS	HP-0574
0	maculatus	rainy	0	ORS	HP-0574
0	maculatus	rainy	0	ORS	HP-0574
1	maculatus	rainy	0	ORS	HP-0574
1	maculatus	rainy	0	ORS	HP-0574
1	maculatus	rainy	0	ORS	HP-0574
1	maculatus	rainy	0	ORS	HP-0574
1	funestus	rainy	0	ORS	HP-0574
0	maculatus	rainy	0	ORS	HP-0574
1	maculatus	rainy	0	ORS	HP-0574
0	maculatus	rainy	0	ORS	HP-0574
1	maculatus	rainy	0	ORS	HP-0574
1	maculatus	rainy	0	ORS	HP-0574
0	maculatus	rainy	0	ORS	HP-0574
1	maculatus	rainy	0	ORS	HP-0574
1	maculatus	rainy	0	ORS	HP-0574
1	maculatus	rainy	0	ORS	HP-0574
0	funestus	rainy	0	ORS	HP-0574
1	maculatus	rainy	0	ORS	HP-0574
1	maculatus	rainy	0	ORS	HP-0574
1	leucosphyrus	rainy	0	ORS	HT-0621
1	funestus	rainy	0	ORS	HT-0621
1	maculatus	rainy	0	ORS	HT-0621
0	maculatus	rainy	0	ORS	HT-0621
1	maculatus	rainy	0	ORS	HT-0621
1	maculatus	rainy	0	ORS	HT-0621
1	maculatus	rainy	0	ORS	HT-0621
0	maculatus	rainy	0	ORS	HT-0621
0	maculatus	rainy	0	ORS	HT-0621
1	maculatus	rainy	0	ORS	HT-0621
1	maculatus	rainy	0	ORS	HT-0621
0	maculatus	rainy	0	ORS	HT-0621
1	maculatus	rainy	0	ORS	HT-0621
0	maculatus	rainy	0	ORS	HT-0621
1	maculatus	rainy	0	ORS	HT-0621
1	maculatus	rainy	0	ORS	HT-0621
0	maculatus	rainy	0	ORS	HT-0621
0	maculatus	rainy	0	ORS	HT-0621
1	maculatus	rainy	0	ORS	HT-0621
0	funestus	rainy	0	ORS	HT-0621
1	maculatus	rainy	0	ORS	HT-0621
1	maculatus	rainy	0	ORS	HT-0621
1	maculatus	rainy	0	ORS	HT-0621
0	maculatus	rainy	0	ORS	HT-0621
1	maculatus	rainy	0	ORS	HT-0621
1	maculatus	rainy	0	ORS	HT-0621
1	maculatus	rainy	0	ORS	HT-0621
1	funestus	rainy	0	ORS	HT-0621
0	funestus	rainy	0	ORS	HT-0621
1	funestus	rainy	0	ORS	HT-0621
1	funestus	rainy	0	ORS	HT-0621
0	funestus	rainy	0	ORS	HT-0621
1	maculatus	rainy	0	ORS	HT-0621
1	funestus	rainy	0	ORS	HT-0621
1	funestus	rainy	0	ORS	HT-0621
1	funestus	rainy	0	ORS	HT-0621
1	funestus	rainy	0	ORS	HT-0621
0	maculatus	rainy	0	ORS	HT-0621
1	maculatus	rainy	0	ORS	HT-0621
1	maculatus	rainy	0	ORS	HT-0621
0	maculatus	rainy	0	ORS	HT-0621
0	maculatus	rainy	0	ORS	HT-0621
0	maculatus	rainy	0	ORS	HT-0621
0	maculatus	rainy	0	ORS	HT-0621
0	maculatus	rainy	0	ORS	HT-0621
1	maculatus	rainy	0	ORS	HT-0621
0	maculatus	rainy	0	ORS	HT-0621
0	maculatus	rainy	0	ORS	HT-0621
1	maculatus	rainy	0	ORS	HT-0621
1	maculatus	rainy	0	ORS	HT-0621
1	maculatus	rainy	0	ORS	HT-0621
0	maculatus	rainy	0	ORS	HT-0621
1	funestus	rainy	0	ORS	HT-0621
1	funestus	rainy	0	ORS	HT-0621
0	maculatus	rainy	0	ORS	HT-0621
1	funestus	rainy	0	ORS	HT-0621
1	maculatus	rainy	0	ORS	HT-0621
0	funestus	rainy	0	ORS	HT-0621
1	maculatus	rainy	0	ORS	HT-0621
1	leucosphyrus	rainy	0	ORS	HT-0621
1	funestus	rainy	0	ORS	HT-0621
1	funestus	rainy	0	ORS	HT-0621
1	funestus	rainy	0	ORS	HT-0621
1	funestus	rainy	0	ORS	HT-0621
1	maculatus	rainy	0	ORS	HT-0621
1	funestus	rainy	0	ORS	HT-0621
1	maculatus	rainy	0	ORS	HT-0621
1	maculatus	rainy	0	ORS	HT-0621
1	maculatus	rainy	0	ORS	HT-0621
1	maculatus	rainy	0	ORS	HT-0621
0	maculatus	rainy	0	ORS	HT-0621
1	funestus	rainy	0	ORS	HT-0621
1	funestus	rainy	0	ORS	HT-0621
1	maculatus	rainy	0	ORS	HT-0621
1	maculatus	rainy	0	ORS	HT-0621
1	maculatus	rainy	0	ORS	HT-0621
0	maculatus	rainy	0	ORS	HT-0621
1	maculatus	rainy	0	ORS	HT-0621
1	maculatus	rainy	0	ORS	HT-0621
1	maculatus	rainy	0	ORS	HT-0621
1	maculatus	rainy	0	ORS	HT-0621
1	maculatus	rainy	0	ORS	HT-0621
1	maculatus	rainy	0	ORS	HT-0621
1	maculatus	rainy	0	ORS	HT-0621
0	maculatus	rainy	0	ORS	HT-0621
1	maculatus	rainy	0	ORS	HT-0621
0	maculatus	rainy	0	ORS	HT-0621
1	maculatus	rainy	0	ORS	HT-0621
1	maculatus	rainy	0	ORS	HT-0621
0	maculatus	rainy	0	ORS	HT-0621
1	funestus	rainy	0	ORS	HT-0621
1	maculatus	rainy	0	ORS	HT-0621
1	funestus	rainy	0	ORS	HT-0621
1	funestus	rainy	0	ORS	HT-0621
1	funestus	rainy	0	ORS	HT-0621
1	maculatus	rainy	0	ORS	HT-0621
0	maculatus	rainy	0	ORS	HT-0621
0	maculatus	rainy	0	ORS	HT-0621
1	maculatus	rainy	0	ORS	HT-0621
1	maculatus	rainy	0	ORS	HT-0621
1	funestus	rainy	0	ORS	HT-0621
0	maculatus	rainy	0	ORS	HT-0621
1	maculatus	rainy	0	ORS	HT-0621
0	maculatus	rainy	0	ORS	HT-0621
0	maculatus	rainy	0	ORS	HT-0621
1	maculatus	rainy	0	ORS	HT-0621
0	maculatus	rainy	0	ORS	HT-0621
1	maculatus	rainy	0	ORS	HT-0621
1	funestus	rainy	0	ORS	HT-0621
0	maculatus	rainy	0	ORS	HT-0621
1	maculatus	rainy	0	ORS	HT-0621
1	maculatus	rainy	0	ORS	HT-0621
1	funestus	rainy	0	ORS	HT-0621
0	maculatus	rainy	0	ORS	HT-0621
1	funestus	rainy	0	ORS	HT-0621
1	funestus	rainy	0	ORS	HT-0621
0	funestus	rainy	0	ORS	HT-0621
1	funestus	rainy	0	ORS	HT-0621
1	maculatus	rainy	0	ORS	HT-0621
1	maculatus	rainy	0	ORS	HT-0621
1	maculatus	rainy	0	ORS	HT-0621
1	funestus	rainy	0	ORS	HT-0621
0	maculatus	rainy	0	ORS	HT-0621
1	funestus	rainy	0	ORS	HT-0621
1	maculatus	rainy	0	ORS	HT-0621
0	maculatus	rainy	0	ORS	HT-0621
0	maculatus	rainy	0	ORS	HT-0621
1	maculatus	rainy	0	ORS	HT-0621
1	maculatus	rainy	0	ORS	HT-0621
1	maculatus	rainy	0	ORS	HT-0621
1	funestus	rainy	0	ORS	HT-0621
1	maculatus	rainy	0	ORS	HT-0621
0	maculatus	rainy	0	ORS	HT-0621
1	funestus	rainy	0	ORS	HT-0621
1	funestus	rainy	0	ORS	HT-0621
1	maculatus	rainy	0	ORS	HT-0621
1	maculatus	rainy	0	ORS	HT-0621
1	maculatus	rainy	0	ORS	HT-0621
1	maculatus	rainy	0	ORS	HT-0621
1	maculatus	rainy	0	ORS	HT-0621
1	maculatus	rainy	0	ORS	HT-0621
0	maculatus	rainy	0	ORS	HT-0621
1	maculatus	rainy	0	ORS	HT-0621
1	maculatus	rainy	0	ORS	HT-0621
1	maculatus	rainy	0	ORS	HT-0621
1	maculatus	rainy	0	ORS	HT-0621
1	funestus	rainy	0	ORS	HT-0621
1	funestus	rainy	0	ORS	HT-0621
1	funestus	rainy	0	ORS	HT-0621
1	funestus	rainy	0	ORS	HT-0621
0	maculatus	rainy	0	ORS	HT-0621
0	maculatus	rainy	0	ORS	HT-0621
1	maculatus	rainy	0	ORS	HT-0621
1	funestus	rainy	0	ORS	HT-0621
1	maculatus	rainy	0	ORS	HT-0621
1	funestus	rainy	0	ORS	HT-0621
0	maculatus	rainy	0	ORS	HT-0621
0	maculatus	rainy	0	ORS	HT-0621
1	maculatus	rainy	0	ORS	HT-0621
1	funestus	rainy	0	ORS	HT-0621
1	funestus	rainy	0	ORS	HT-0621
1	funestus	rainy	0	ORS	HT-0621
1	maculatus	rainy	0	control	WK-0567
1	funestus	rainy	0	control	WK-0567
1	funestus	rainy	0	control	WK-0567
1	maculatus	rainy	0	control	WK-0567
1	maculatus	rainy	0	control	WK-0567
1	maculatus	rainy	0	control	WK-0567
1	leucosphyrus	rainy	0	control	WK-0567
1	funestus	rainy	0	control	WK-0567
1	maculatus	rainy	0	control	WK-0567
1	funestus	rainy	0	control	WK-0567
1	funestus	rainy	0	control	WK-0567
1	funestus	rainy	0	control	WK-0567
1	maculatus	rainy	0	control	WK-0567
1	maculatus	rainy	0	control	WK-0567
1	maculatus	rainy	0	control	WK-0567
1	funestus	rainy	0	control	WK-0567
1	funestus	rainy	0	control	WK-0567
1	funestus	rainy	0	control	WK-0567
1	funestus	rainy	0	control	WK-0567
1	funestus	rainy	0	control	WK-0567
1	maculatus	rainy	0	control	WK-0567
1	maculatus	rainy	0	control	WK-0567
1	funestus	rainy	0	control	WK-0567
1	funestus	rainy	0	control	WK-0567
1	leucosphyrus	rainy	0	control	WK-0567
1	maculatus	rainy	0	control	WK-0567
1	funestus	rainy	0	control	WK-0567
1	maculatus	rainy	0	control	WK-0567
1	maculatus	rainy	0	control	WK-0567
1	funestus	rainy	0	control	WK-0567
1	leucosphyrus	rainy	0	control	WK-0567
1	funestus	rainy	0	control	WK-0567
1	funestus	rainy	0	control	WK-0567
1	funestus	rainy	0	control	WK-0567
1	funestus	rainy	0	control	WK-0567
1	leucosphyrus	rainy	0	control	WK-0567
1	maculatus	rainy	0	control	WK-0567
1	leucosphyrus	rainy	0	control	WK-0567
1	leucosphyrus	rainy	0	control	WK-0567
1	funestus	rainy	0	control	WK-0567
1	maculatus	rainy	0	control	WK-0567
1	maculatus	rainy	0	control	WK-0567
1	maculatus	rainy	0	control	WK-0567
1	maculatus	rainy	0	control	WK-0567
0	maculatus	rainy	0	control	WK-0567
1	leucosphyrus	rainy	0	control	WK-0567
1	maculatus	rainy	0	control	WK-0567
1	maculatus	rainy	0	control	WK-0567
1	maculatus	rainy	0	control	WK-0567
1	maculatus	rainy	0	control	WK-0567
1	funestus	rainy	0	control	WK-0567
1	funestus	rainy	0	control	WK-0567
0	maculatus	rainy	0	control	WK-0567
0	leucosphyrus	rainy	0	control	WK-0567
0	maculatus	rainy	0	control	WK-0567
0	leucosphyrus	rainy	0	control	WK-0567
1	funestus	rainy	0	control	WK-0567
1	funestus	rainy	0	control	WK-0567
0	maculatus	rainy	0	control	WK-0567
1	leucosphyrus	rainy	0	control	WK-0567
1	funestus	rainy	0	control	WK-0567
1	funestus	rainy	0	control	WK-0567
0	maculatus	rainy	0	control	WK-0567
1	funestus	rainy	0	control	WK-0567
1	maculatus	rainy	0	control	WK-0567
1	leucosphyrus	rainy	0	control	WK-0567
1	funestus	rainy	0	control	WK-0567
1	maculatus	rainy	0	control	WK-0567
1	leucosphyrus	rainy	0	control	WK-0567
1	funestus	rainy	0	control	WK-0567
1	maculatus	rainy	0	control	WK-0567
0	leucosphyrus	rainy	0	control	WK-0567
1	leucosphyrus	rainy	0	control	WK-0567
1	leucosphyrus	rainy	0	control	WK-0567
0	leucosphyrus	rainy	0	control	WK-0567
0	funestus	rainy	0	control	WK-0567
1	funestus	rainy	0	control	WK-0567
1	funestus	rainy	0	control	WK-0567
1	maculatus	rainy	0	control	WK-0567
1	maculatus	rainy	0	control	WK-0567
1	funestus	rainy	0	control	WK-0567
1	maculatus	rainy	0	control	WK-0567
1	maculatus	rainy	0	control	WK-0567
1	funestus	rainy	0	control	WK-0567
1	funestus	rainy	0	control	WK-0567
0	leucosphyrus	rainy	0	control	WK-0567
1	leucosphyrus	rainy	0	control	WK-0567
0	maculatus	rainy	0	control	WK-0567
1	maculatus	rainy	0	control	WK-0567
1	maculatus	rainy	0	control	WK-0567
1	maculatus	rainy	0	control	WK-0567
1	funestus	rainy	0	control	WK-0567
1	leucosphyrus	rainy	0	control	WK-0567
0	maculatus	rainy	0	control	WK-0567
1	maculatus	rainy	0	control	WK-0567
0	maculatus	rainy	0	control	WK-0567
0	maculatus	rainy	0	control	WK-0567
1	leucosphyrus	rainy	0	control	WK-0567
1	funestus	rainy	0	control	WK-0567
1	leucosphyrus	rainy	0	control	WK-0567
0	maculatus	rainy	0	control	WK-0567
1	funestus	rainy	0	control	WK-0567
1	maculatus	rainy	0	control	WK-0567
0	leucosphyrus	rainy	0	control	WK-0567
1	leucosphyrus	rainy	0	control	WK-0567
1	funestus	rainy	0	control	WK-0567
1	leucosphyrus	rainy	0	control	WK-0567
1	funestus	rainy	0	control	WK-0567
1	leucosphyrus	rainy	0	control	WK-0567
1	leucosphyrus	rainy	0	control	WK-0567
1	maculatus	rainy	0	control	WK-0567
1	funestus	rainy	0	control	WK-0567
0	maculatus	rainy	0	control	WK-0567
1	maculatus	rainy	0	control	WK-0567
1	maculatus	rainy	0	control	WK-0567
0	maculatus	rainy	0	control	WK-0567
0	maculatus	rainy	0	control	WK-0567
1	maculatus	rainy	0	control	WK-0567
1	maculatus	rainy	0	control	WK-0567
1	maculatus	rainy	0	control	WK-0567
1	maculatus	rainy	0	control	WK-0567
1	maculatus	rainy	0	control	WK-0567
1	maculatus	rainy	0	control	WK-0567
1	maculatus	rainy	0	control	WK-0567
1	maculatus	rainy	0	control	WK-0567
0	maculatus	rainy	0	control	WK-0567
1	maculatus	rainy	0	control	WK-0567
1	funestus	rainy	0	control	WK-0567
0	maculatus	rainy	0	control	WK-0567
1	funestus	rainy	0	control	WK-0567
1	maculatus	rainy	0	control	WK-0567
1	funestus	rainy	0	control	WK-0567
0	maculatus	rainy	0	control	WK-0567
1	leucosphyrus	rainy	0	control	WK-0567
0	maculatus	rainy	0	control	WK-0567
0	maculatus	rainy	0	control	WK-0567
0	maculatus	rainy	0	control	WK-0567
0	maculatus	rainy	0	control	WK-0567
1	funestus	rainy	0	control	WK-0567
0	maculatus	rainy	0	control	WK-0567
1	maculatus	rainy	0	control	WK-0567
1	maculatus	rainy	0	control	WK-0567
1	maculatus	rainy	0	control	WK-0567
1	maculatus	rainy	0	control	WK-0567
1	maculatus	rainy	0	control	WK-0567
1	maculatus	rainy	0	control	WK-0567
1	maculatus	rainy	0	control	WK-0567
1	funestus	rainy	0	control	WK-0567
1	maculatus	rainy	0	control	WK-0567
0	maculatus	rainy	0	control	WK-0567
1	maculatus	rainy	0	control	WK-0567
1	maculatus	rainy	0	control	WK-0567
1	funestus	rainy	0	control	WK-0567
1	funestus	rainy	0	control	WK-0567
1	funestus	rainy	0	control	WK-0567
0	leucosphyrus	rainy	0	control	WK-0567
1	leucosphyrus	rainy	0	control	WK-0567
1	leucosphyrus	rainy	0	control	WK-0567
0	leucosphyrus	rainy	0	control	WK-0567
1	funestus	rainy	0	control	WK-0567
1	funestus	rainy	0	control	WK-0567
1	funestus	rainy	0	control	WK-0567
1	funestus	rainy	0	control	WK-0567
1	funestus	rainy	0	control	WK-0567
1	funestus	rainy	0	control	WK-0567
1	funestus	rainy	0	control	WK-0567
1	funestus	rainy	0	control	WK-0567
1	maculatus	rainy	0	control	WK-0567
1	funestus	rainy	0	control	WK-0567
1	maculatus	rainy	0	control	TW-0568
1	maculatus	rainy	0	control	TW-0568
1	maculatus	rainy	0	control	TW-0568
1	maculatus	rainy	0	control	TW-0568
1	funestus	rainy	0	control	TW-0568
1	maculatus	rainy	0	control	TW-0568
1	maculatus	rainy	0	control	TW-0568
0	maculatus	rainy	0	control	TW-0568
1	maculatus	rainy	0	control	TW-0568
1	maculatus	rainy	0	control	TW-0568
1	maculatus	rainy	0	control	TW-0568
1	maculatus	rainy	0	control	TW-0568
1	maculatus	rainy	0	control	TW-0568
1	maculatus	rainy	0	control	TW-0568
1	maculatus	rainy	0	control	TW-0568
1	maculatus	rainy	0	control	TW-0568
0	maculatus	rainy	0	control	TW-0568
1	leucosphyrus	rainy	0	control	TW-0568
1	maculatus	rainy	0	control	TW-0568
1	maculatus	rainy	0	control	TW-0568
1	maculatus	rainy	0	control	TW-0568
1	funestus	rainy	0	control	TW-0568
1	funestus	rainy	0	control	TW-0568
1	funestus	rainy	0	control	TW-0568
1	funestus	rainy	0	control	TW-0568
1	funestus	rainy	0	control	TW-0568
1	funestus	rainy	0	control	TW-0568
0	maculatus	rainy	0	control	TW-0568
0	maculatus	rainy	0	control	TW-0568
1	maculatus	rainy	0	control	TW-0568
1	maculatus	rainy	0	control	TW-0568
1	leucosphyrus	rainy	0	control	TW-0568
0	maculatus	rainy	0	control	TW-0568
1	maculatus	rainy	0	control	TW-0568
1	maculatus	rainy	0	control	TW-0568
1	maculatus	rainy	0	control	TW-0568
1	funestus	rainy	0	control	TW-0568
1	maculatus	rainy	0	control	TW-0568
0	maculatus	rainy	0	control	TW-0568
0	maculatus	rainy	0	control	TW-0568
1	maculatus	rainy	0	control	TW-0568
1	maculatus	rainy	0	control	TW-0568
1	maculatus	rainy	0	control	TW-0568
1	maculatus	rainy	0	control	TW-0568
1	maculatus	rainy	0	control	TW-0568
1	maculatus	rainy	0	control	TW-0568
1	funestus	rainy	0	control	TW-0568
1	funestus	rainy	0	control	TW-0568
1	maculatus	rainy	0	control	TW-0568
1	maculatus	rainy	0	control	TW-0568
1	leucosphyrus	rainy	0	control	TW-0568
0	maculatus	rainy	0	control	TW-0568
1	maculatus	rainy	0	control	TW-0568
1	maculatus	rainy	0	control	TW-0568
1	funestus	rainy	0	control	TW-0568
1	funestus	rainy	0	control	TW-0568
1	maculatus	rainy	0	control	TW-0568
0	maculatus	rainy	0	control	TW-0568
1	maculatus	rainy	0	control	TW-0568
1	funestus	rainy	0	control	TW-0568
1	maculatus	rainy	0	control	TW-0568
1	maculatus	rainy	0	control	TW-0568
1	maculatus	rainy	0	control	TW-0568
1	funestus	rainy	0	control	TW-0568
1	funestus	rainy	0	control	TW-0568
1	maculatus	rainy	0	control	TW-0568
0	maculatus	rainy	0	control	TW-0568
1	maculatus	rainy	0	control	TW-0568
0	maculatus	rainy	0	control	TW-0568
1	maculatus	rainy	0	control	TW-0568
1	maculatus	rainy	0	control	TW-0568
1	maculatus	rainy	0	control	TW-0568
0	maculatus	rainy	0	control	TW-0568
1	maculatus	rainy	0	control	TW-0568
1	maculatus	rainy	0	control	TW-0568
0	maculatus	rainy	0	control	TW-0568
1	funestus	rainy	0	control	TW-0568
1	maculatus	rainy	0	control	TW-0568
1	leucosphyrus	rainy	0	control	TW-0568
1	maculatus	rainy	0	control	TW-0568
0	maculatus	rainy	0	control	TW-0568
1	leucosphyrus	rainy	0	control	TW-0568
1	maculatus	rainy	0	control	TW-0568
1	maculatus	rainy	0	control	TW-0568
0	maculatus	rainy	0	control	TW-0568
0	maculatus	rainy	0	control	TW-0568
1	funestus	rainy	0	control	TW-0568
0	maculatus	rainy	0	control	TW-0568
1	funestus	rainy	0	control	TW-0568
1	funestus	rainy	0	control	TW-0568
1	maculatus	rainy	0	control	TW-0568
1	funestus	rainy	0	control	TW-0568
1	maculatus	rainy	0	control	TW-0568
1	funestus	rainy	0	control	TW-0568
1	maculatus	rainy	0	control	TW-0568
1	maculatus	rainy	0	control	TW-0568
1	funestus	rainy	0	control	TW-0568
0	maculatus	rainy	0	control	TW-0568
1	funestus	rainy	0	control	TW-0568
0	maculatus	rainy	0	control	TW-0568
1	maculatus	rainy	0	control	TW-0568
0	maculatus	rainy	0	control	TW-0568
0	maculatus	rainy	0	control	TW-0568
1	maculatus	rainy	0	control	TW-0568
1	maculatus	rainy	0	control	TW-0568
1	leucosphyrus	rainy	0	control	TW-0568
0	maculatus	rainy	0	control	TW-0568
1	maculatus	rainy	0	control	TW-0568
1	maculatus	rainy	0	control	TW-0568
1	maculatus	rainy	0	control	TW-0568
1	maculatus	rainy	0	control	TW-0568
1	maculatus	rainy	0	control	TW-0568
1	maculatus	rainy	0	control	TW-0568
1	maculatus	rainy	0	control	TW-0568
1	maculatus	rainy	0	control	TW-0568
1	maculatus	rainy	0	control	TW-0568
1	maculatus	rainy	0	control	TW-0568
1	maculatus	rainy	0	control	TW-0568
1	maculatus	rainy	0	control	TW-0568
1	maculatus	rainy	0	control	TW-0568
1	maculatus	rainy	0	control	TW-0568
1	maculatus	rainy	0	control	TW-0568
1	maculatus	rainy	0	control	TW-0568
1	maculatus	rainy	0	control	TW-0568
1	maculatus	rainy	0	control	TW-0568
1	funestus	rainy	0	control	TW-0568
0	leucosphyrus	rainy	0	control	TW-0568
1	maculatus	rainy	0	control	TW-0568
1	funestus	rainy	0	control	TW-0568
1	funestus	rainy	0	control	TW-0568
1	maculatus	rainy	0	control	TW-0568
1	maculatus	rainy	0	control	TW-0568
1	maculatus	rainy	0	control	TW-0568
1	maculatus	rainy	0	control	TW-0568
1	maculatus	rainy	0	control	TW-0568
1	maculatus	rainy	0	control	TW-0568
0	funestus	rainy	0	control	TW-0568
1	funestus	rainy	0	control	TW-0568
1	maculatus	rainy	0	control	TW-0568
1	funestus	rainy	0	control	TW-0568
1	maculatus	rainy	0	control	TW-0568
1	funestus	rainy	0	control	TW-0568
1	maculatus	rainy	0	control	TW-0568
1	leucosphyrus	rainy	0	control	TW-0568
1	maculatus	rainy	0	control	TW-0568
1	funestus	rainy	0	control	TW-0568
1	funestus	rainy	0	control	TW-0568
1	funestus	rainy	0	control	TW-0568
1	funestus	rainy	0	control	TW-0568
0	leucosphyrus	rainy	0	control	TW-0568
0	leucosphyrus	rainy	0	control	TW-0568
1	maculatus	rainy	0	control	TW-0568
1	maculatus	rainy	0	control	TW-0568
1	maculatus	rainy	0	control	TW-0568
1	maculatus	rainy	0	control	TW-0568
1	maculatus	rainy	0	control	TW-0568
0	funestus	rainy	0	control	TW-0568
1	maculatus	rainy	0	control	TW-0568
1	maculatus	rainy	0	control	TW-0568
1	maculatus	rainy	0	control	TW-0568
1	leucosphyrus	rainy	0	control	TW-0568
1	maculatus	rainy	0	control	TW-0568
1	leucosphyrus	rainy	0	control	TW-0568
1	funestus	rainy	0	control	TW-0568
0	leucosphyrus	rainy	0	control	TW-0568
1	maculatus	rainy	0	control	TW-0568
1	maculatus	rainy	0	control	TW-0568
1	maculatus	rainy	0	control	TW-0568
1	maculatus	rainy	0	control	TW-0568
0	maculatus	rainy	0	control	TW-0568
1	maculatus	rainy	0	control	TW-0568
1	funestus	rainy	0	control	TW-0568
1	leucosphyrus	rainy	0	control	TW-0568
0	funestus	rainy	0	control	TW-0568
1	funestus	rainy	0	control	TW-0568
1	maculatus	rainy	0	control	TW-0568
1	maculatus	rainy	0	control	TW-0568
1	maculatus	rainy	0	control	TW-0568
1	funestus	rainy	0	control	TW-0568
1	funestus	rainy	0	control	TW-0568
1	funestus	rainy	0	control	TW-0568
1	funestus	rainy	0	control	TW-0568
1	funestus	rainy	0	control	TW-0568
1	funestus	rainy	0	control	TW-0568
1	funestus	rainy	0	control	TW-0568
1	funestus	rainy	0	control	TW-0568
1	funestus	rainy	0	control	TW-0568
1	maculatus	rainy	0	control	PW-0563
1	maculatus	rainy	0	control	PW-0563
1	maculatus	rainy	0	control	PW-0563
1	maculatus	rainy	0	control	PW-0563
1	maculatus	rainy	0	control	PW-0563
0	maculatus	rainy	0	control	PW-0563
1	leucosphyrus	rainy	0	control	PW-0563
0	maculatus	rainy	0	control	PW-0563
1	maculatus	rainy	0	control	PW-0563
1	funestus	rainy	0	control	PW-0563
1	funestus	rainy	0	control	PW-0563
1	maculatus	rainy	0	control	PW-0563
1	maculatus	rainy	0	control	PW-0563
1	maculatus	rainy	0	control	PW-0563
1	maculatus	rainy	0	control	PW-0563
1	maculatus	rainy	0	control	PW-0563
1	maculatus	rainy	0	control	PW-0563
1	funestus	rainy	0	control	PW-0563
1	maculatus	rainy	0	control	PW-0563
1	maculatus	rainy	0	control	PW-0563
1	funestus	rainy	0	control	PW-0563
1	maculatus	rainy	0	control	PW-0563
1	maculatus	rainy	0	control	PW-0563
1	funestus	rainy	0	control	PW-0563
1	maculatus	rainy	0	control	PW-0563
1	maculatus	rainy	0	control	PW-0563
1	maculatus	rainy	0	control	PW-0563
1	maculatus	rainy	0	control	PW-0563
1	funestus	rainy	0	control	PW-0563
1	funestus	rainy	0	control	PW-0563
1	leucosphyrus	rainy	0	control	PW-0563
0	maculatus	rainy	0	control	PW-0563
1	maculatus	rainy	0	control	PW-0563
1	funestus	rainy	0	control	PW-0563
1	maculatus	rainy	0	control	PW-0563
1	maculatus	rainy	0	control	PW-0563
1	maculatus	rainy	0	control	PW-0563
1	funestus	rainy	0	control	PW-0563
1	maculatus	rainy	0	control	PW-0563
1	funestus	rainy	0	control	PW-0563
1	funestus	rainy	0	control	PW-0563
1	maculatus	rainy	0	control	PW-0563
0	maculatus	rainy	0	control	PW-0563
0	maculatus	rainy	0	control	PW-0563
1	maculatus	rainy	0	control	PW-0563
0	funestus	rainy	0	control	PW-0563
1	funestus	rainy	0	control	PW-0563
1	funestus	rainy	0	control	PW-0563
1	maculatus	rainy	0	control	PW-0563
1	maculatus	rainy	0	control	PW-0563
1	maculatus	rainy	0	control	PW-0563
0	leucosphyrus	rainy	0	control	PW-0563
1	funestus	rainy	0	control	PW-0563
1	maculatus	rainy	0	control	PW-0563
1	maculatus	rainy	0	control	PW-0563
1	maculatus	rainy	0	control	PW-0563
1	funestus	rainy	0	control	PW-0563
1	funestus	rainy	0	control	PW-0563
1	maculatus	rainy	0	control	PW-0563
1	maculatus	rainy	0	control	PW-0563
1	maculatus	rainy	0	control	PW-0563
1	funestus	rainy	0	control	PW-0563
1	funestus	rainy	0	control	PW-0563
1	funestus	rainy	0	control	PW-0563
1	funestus	rainy	0	control	PW-0563
1	leucosphyrus	rainy	0	control	PW-0563
0	maculatus	rainy	0	control	PW-0563
1	maculatus	rainy	0	control	PW-0563
1	maculatus	rainy	0	control	PW-0563
1	leucosphyrus	rainy	0	control	PW-0563
1	leucosphyrus	rainy	0	control	PW-0563
1	funestus	rainy	0	control	PW-0563
0	maculatus	rainy	0	control	PW-0563
1	funestus	rainy	0	control	PW-0563
1	maculatus	rainy	0	control	PW-0563
1	funestus	rainy	0	control	PW-0563
1	funestus	rainy	0	control	PW-0563
1	maculatus	rainy	0	control	PW-0563
1	maculatus	rainy	0	control	PW-0563
1	maculatus	rainy	0	control	PW-0563
1	funestus	rainy	0	control	PW-0563
1	maculatus	rainy	0	control	PW-0563
1	funestus	rainy	0	control	PW-0563
1	maculatus	rainy	0	control	PW-0563
1	funestus	rainy	0	control	PW-0563
1	maculatus	rainy	0	control	PW-0563
1	maculatus	rainy	0	control	PW-0563
1	funestus	rainy	0	control	PW-0563
1	maculatus	rainy	0	control	MP-0586
0	maculatus	rainy	0	control	MP-0586
0	maculatus	rainy	0	control	MP-0586
1	maculatus	rainy	0	control	MP-0586
1	maculatus	rainy	0	control	MP-0586
1	maculatus	rainy	0	control	MP-0586
1	maculatus	rainy	0	control	MP-0586
1	maculatus	rainy	0	control	MP-0586
1	maculatus	rainy	0	control	MP-0586
1	maculatus	rainy	0	control	MP-0586
0	maculatus	rainy	0	control	MP-0586
1	maculatus	rainy	0	control	MP-0586
0	maculatus	rainy	0	control	MP-0586
1	maculatus	rainy	0	control	MP-0586
0	maculatus	rainy	0	control	MP-0586
1	funestus	rainy	0	control	MP-0586
1	maculatus	rainy	0	control	MP-0586
1	maculatus	rainy	0	control	MP-0586
0	maculatus	rainy	0	control	MP-0586
0	maculatus	rainy	0	control	MP-0586
1	maculatus	rainy	0	control	MP-0586
1	funestus	rainy	0	ORS	DL-0583
1	funestus	rainy	0	ORS	DL-0583
1	funestus	rainy	0	ORS	DL-0583
1	funestus	rainy	0	ORS	DL-0583
0	maculatus	rainy	0	ORS	DL-0583
1	funestus	rainy	0	ORS	DL-0583
1	funestus	rainy	0	ORS	DL-0583
1	funestus	rainy	0	ORS	DL-0583
1	funestus	rainy	0	ORS	DL-0583
1	maculatus	rainy	0	ORS	DL-0583
1	maculatus	rainy	0	ORS	DL-0583
1	funestus	rainy	0	ORS	DL-0583
1	maculatus	rainy	0	ORS	DL-0583
1	maculatus	rainy	0	ORS	DL-0583
0	maculatus	rainy	0	ORS	DL-0583
0	maculatus	rainy	0	ORS	DL-0583
0	maculatus	rainy	0	ORS	DL-0583
0	maculatus	rainy	0	ORS	DL-0583
1	maculatus	rainy	0	ORS	DL-0583
1	maculatus	rainy	0	ORS	DL-0583
1	maculatus	rainy	0	ORS	DL-0583
1	maculatus	rainy	0	ORS	DL-0583
1	maculatus	rainy	0	ORS	DL-0583
0	maculatus	rainy	0	ORS	DL-0583
1	funestus	rainy	0	ORS	DL-0583
0	maculatus	rainy	0	ORS	DL-0583
0	maculatus	rainy	0	ORS	DL-0583
1	maculatus	rainy	0	ORS	DL-0583
1	maculatus	rainy	0	ORS	DL-0583
1	funestus	rainy	0	ORS	DL-0583
1	maculatus	rainy	0	ORS	DL-0583
0	maculatus	rainy	0	ORS	DL-0583
1	maculatus	rainy	0	ORS	DL-0583
1	funestus	rainy	0	ORS	DL-0583
1	funestus	rainy	0	ORS	DL-0583
1	maculatus	rainy	0	ORS	DL-0583
1	maculatus	rainy	0	ORS	DL-0583
1	funestus	rainy	0	ORS	DL-0583
1	maculatus	rainy	0	ORS	DL-0583
1	maculatus	rainy	0	ORS	DL-0583
1	maculatus	rainy	0	ORS	DL-0583
1	maculatus	rainy	0	ORS	DL-0583
0	maculatus	rainy	0	ORS	DL-0583
1	maculatus	rainy	0	ORS	DL-0583
0	maculatus	rainy	0	ORS	DL-0583
1	maculatus	rainy	0	ORS	DL-0583
1	maculatus	rainy	0	ORS	DL-0583
1	maculatus	rainy	0	ORS	DL-0583
1	funestus	rainy	0	control	KK-0610
1	funestus	rainy	0	control	KK-0610
0	maculatus	rainy	0	control	KK-0610
1	funestus	rainy	0	control	KK-0610
1	maculatus	rainy	0	control	KK-0610
1	maculatus	rainy	0	control	KK-0610
1	funestus	rainy	0	control	KK-0610
1	maculatus	rainy	0	control	KK-0610
1	maculatus	rainy	0	control	KK-0610
0	maculatus	rainy	0	control	KK-0610
1	maculatus	rainy	0	control	KK-0610
0	maculatus	rainy	0	control	KK-0610
0	maculatus	rainy	0	control	KK-0610
1	funestus	rainy	0	control	KK-0610
1	funestus	rainy	0	control	KK-0610
0	funestus	rainy	0	control	KK-0610
1	maculatus	rainy	0	control	KK-0610
1	maculatus	rainy	0	control	KK-0610
1	funestus	rainy	0	control	KK-0610
1	maculatus	rainy	0	control	KK-0610
1	funestus	rainy	0	control	KK-0610
1	maculatus	rainy	0	control	KK-0610
1	funestus	rainy	0	control	KK-0610
0	maculatus	rainy	0	control	KK-0610
0	maculatus	rainy	0	control	KK-0610
0	maculatus	rainy	0	control	KK-0610
1	funestus	rainy	0	control	KK-0610
1	funestus	rainy	0	control	KK-0610
0	maculatus	rainy	0	control	KK-0610
0	maculatus	rainy	0	control	KK-0610
1	funestus	rainy	0	control	KK-0610
1	funestus	rainy	0	control	KK-0610
1	funestus	rainy	0	control	KK-0610
1	maculatus	rainy	0	control	KK-0610
1	funestus	rainy	0	control	KK-0610
1	maculatus	rainy	0	control	KK-0610
0	maculatus	rainy	0	control	KK-0610
0	maculatus	rainy	0	control	KK-0610
1	maculatus	rainy	0	control	KK-0610
1	funestus	rainy	0	control	KK-0610
1	funestus	rainy	0	control	KK-0610
1	funestus	rainy	0	control	KK-0610
1	funestus	rainy	0	control	KK-0610
1	maculatus	rainy	0	control	KK-0610
1	funestus	rainy	0	control	KK-0610
1	funestus	rainy	0	control	KK-0610
1	funestus	rainy	0	control	KK-0610
1	funestus	rainy	0	control	KK-0610
0	maculatus	rainy	0	control	KK-0610
0	maculatus	rainy	0	control	KK-0610
1	funestus	rainy	0	control	KK-0610
1	funestus	rainy	0	control	KK-0610
1	funestus	rainy	0	control	KK-0610
1	funestus	rainy	0	control	KK-0610
1	funestus	rainy	0	control	KK-0610
1	funestus	rainy	0	control	KK-0610
1	funestus	rainy	0	control	KK-0610
1	funestus	rainy	0	control	KK-0610
1	funestus	rainy	0	control	KK-0610
0	maculatus	rainy	0	control	KK-0610
1	maculatus	rainy	0	control	KK-0610
1	funestus	rainy	0	control	KK-0610
1	funestus	rainy	0	control	KK-0610
1	maculatus	rainy	0	control	KK-0610
0	maculatus	rainy	0	control	KK-0610
1	funestus	rainy	0	control	KK-0610
1	funestus	rainy	0	control	KK-0610
1	funestus	rainy	0	control	KK-0610
1	maculatus	rainy	0	control	KK-0610
1	funestus	rainy	0	control	KK-0610
1	maculatus	rainy	0	control	KK-0610
0	funestus	rainy	0	control	KK-0610
1	maculatus	rainy	0	control	KK-0610
0	maculatus	rainy	0	control	KK-0610
0	maculatus	rainy	0	control	KK-0610
0	maculatus	rainy	0	control	KK-0610
0	maculatus	rainy	0	control	KK-0610
0	funestus	rainy	0	control	KK-0610
1	funestus	rainy	0	control	KK-0610
1	funestus	rainy	0	control	KK-0610
1	funestus	rainy	0	control	KK-0610
1	funestus	rainy	0	control	KK-0610
1	funestus	rainy	0	control	KK-0610
0	funestus	rainy	0	control	KK-0610
1	funestus	rainy	0	control	KK-0610
1	funestus	rainy	0	control	KK-0610
1	funestus	rainy	0	control	KK-0610
1	funestus	rainy	0	control	KK-0610
0	maculatus	rainy	0	control	KK-0610
0	maculatus	rainy	0	control	KK-0610
0	maculatus	rainy	0	control	KK-0610
0	maculatus	rainy	0	control	KK-0610
1	maculatus	rainy	0	control	KK-0610
1	maculatus	rainy	0	control	KK-0610
0	funestus	rainy	0	control	KK-0610
1	funestus	rainy	0	control	KK-0610
1	maculatus	rainy	0	control	KK-0610
1	funestus	rainy	0	control	KK-0610
0	maculatus	rainy	0	control	KK-0610
1	maculatus	rainy	0	control	KK-0610
0	maculatus	rainy	0	control	TN-0579
1	maculatus	rainy	0	control	TN-0579
1	maculatus	rainy	0	control	TN-0579
1	maculatus	rainy	0	control	TN-0579
1	maculatus	rainy	0	control	TN-0579
0	maculatus	rainy	0	control	TN-0579
1	maculatus	rainy	0	control	TN-0579
0	maculatus	rainy	0	control	TN-0579
1	maculatus	rainy	0	control	TN-0579
1	maculatus	rainy	0	control	TN-0579
1	maculatus	rainy	0	control	TN-0579
1	maculatus	rainy	0	control	TN-0579
0	maculatus	rainy	0	control	TN-0579
1	maculatus	rainy	0	control	TN-0579
1	maculatus	rainy	0	control	TN-0579
1	maculatus	rainy	0	control	TN-0579
0	maculatus	rainy	0	control	TN-0579
1	maculatus	rainy	0	control	TN-0579
0	maculatus	rainy	0	control	TN-0579
1	maculatus	rainy	0	control	TN-0579
1	funestus	rainy	0	control	TN-0579
1	maculatus	rainy	0	control	TN-0579
1	maculatus	rainy	0	control	TN-0579
1	maculatus	rainy	0	control	TN-0579
1	maculatus	rainy	0	control	TN-0579
1	maculatus	rainy	0	control	TN-0579
1	funestus	rainy	0	control	TN-0579
0	maculatus	rainy	0	control	TN-0579
0	maculatus	rainy	0	control	TN-0579
1	maculatus	rainy	0	control	TN-0579
0	maculatus	rainy	0	control	TN-0579
1	maculatus	rainy	0	control	TN-0579
1	maculatus	rainy	0	control	TN-0579
1	maculatus	rainy	0	control	TN-0579
1	maculatus	rainy	0	control	TN-0579
1	maculatus	rainy	0	control	TN-0579
1	maculatus	rainy	0	control	TN-0579
1	maculatus	rainy	0	control	TN-0579
1	maculatus	rainy	0	control	TN-0579
1	maculatus	rainy	0	control	TN-0579
1	maculatus	rainy	0	control	TN-0579
1	maculatus	rainy	0	control	TN-0579
1	maculatus	rainy	0	control	TN-0579
1	maculatus	rainy	0	control	TN-0579
0	maculatus	rainy	0	control	TN-0579
1	maculatus	rainy	0	control	TN-0579
1	maculatus	rainy	0	control	TN-0579
1	maculatus	rainy	0	control	TN-0579
1	maculatus	rainy	0	control	TN-0579
0	maculatus	rainy	0	control	TN-0579
0	maculatus	rainy	0	control	TN-0579
1	maculatus	rainy	0	control	TN-0579
0	maculatus	rainy	0	control	TN-0579
0	maculatus	rainy	0	control	TN-0579
1	maculatus	rainy	0	control	TN-0579
1	maculatus	rainy	0	control	TN-0579
1	maculatus	rainy	0	control	TN-0579
0	funestus	rainy	0	control	TN-0579
1	funestus	rainy	0	control	TN-0579
0	maculatus	rainy	0	control	TN-0579
0	maculatus	rainy	0	control	TN-0579
0	maculatus	rainy	0	control	TN-0579
1	maculatus	rainy	0	control	TN-0579
0	maculatus	rainy	0	control	TN-0579
0	maculatus	rainy	0	control	TN-0579
[truncated: 6,970 more rows]

## Sheet: incidence
no.cases	age	period	intervention.group	season	village	population.size
0	[0,15]	0	ORS	rainy	DL-0583	254
0	[0,15]	0	ORS	rainy	HP-0574	86
0	[0,15]	0	ORS	rainy	HT-0621	129
0	[0,15]	0	control	rainy	KK-0610	318
0	[0,15]	0	control	rainy	MP-0586	336
0	[0,15]	0	control	rainy	PW-0563	134
0	[0,15]	0	ORS	rainy	TK-0814	296
0	[0,15]	0	ORS	rainy	TM-0798	99
0	[0,15]	0	control	rainy	TN-0579	114
0	[0,15]	0	control	rainy	TW-0568	146
0	[0,15]	0	ORS	rainy	TW-0794	126
0	[0,15]	0	control	rainy	WK-0567	159
0	[0,15]	0	ORS	rainy	DL-0583	254
0	[0,15]	0	ORS	rainy	HP-0574	86
0	[0,15]	0	ORS	rainy	HT-0621	129
0	[0,15]	0	control	rainy	KK-0610	318
0	[0,15]	0	control	rainy	MP-0586	336
0	[0,15]	0	control	rainy	PW-0563	134
0	[0,15]	0	ORS	rainy	TK-0814	296
0	[0,15]	0	ORS	rainy	TM-0798	99
0	[0,15]	0	control	rainy	TN-0579	114
0	[0,15]	0	control	rainy	TW-0568	146
0	[0,15]	0	ORS	rainy	TW-0794	126
0	[0,15]	0	control	rainy	WK-0567	159
0	[0,15]	0	ORS	rainy	DL-0583	254
0	[0,15]	0	ORS	rainy	HP-0574	86
0	[0,15]	0	ORS	rainy	HT-0621	129
0	[0,15]	0	control	rainy	KK-0610	318
0	[0,15]	0	control	rainy	MP-0586	336
0	[0,15]	0	control	rainy	PW-0563	134
0	[0,15]	0	ORS	rainy	TK-0814	296
0	[0,15]	0	ORS	rainy	TM-0798	99
0	[0,15]	0	control	rainy	TN-0579	114
0	[0,15]	0	control	rainy	TW-0568	146
0	[0,15]	0	ORS	rainy	TW-0794	126
0	[0,15]	0	control	rainy	WK-0567	159
0	[0,15]	0	ORS	rainy	DL-0583	254
0	[0,15]	0	ORS	rainy	HP-0574	86
0	[0,15]	0	ORS	rainy	HT-0621	129
0	[0,15]	0	control	rainy	KK-0610	318
0	[0,15]	0	control	rainy	MP-0586	336
0	[0,15]	0	control	rainy	PW-0563	134
0	[0,15]	0	ORS	rainy	TK-0814	296
0	[0,15]	0	ORS	rainy	TM-0798	99
0	[0,15]	0	control	rainy	TN-0579	114
0	[0,15]	0	control	rainy	TW-0568	146
0	[0,15]	0	ORS	rainy	TW-0794	126
0	[0,15]	0	control	rainy	WK-0567	159
0	[0,15]	0	ORS	rainy	DL-0583	254
0	[0,15]	0	ORS	rainy	HP-0574	86
0	[0,15]	0	ORS	rainy	HT-0621	129
0	[0,15]	0	control	rainy	KK-0610	318
0	[0,15]	0	control	rainy	MP-0586	336
0	[0,15]	0	control	rainy	PW-0563	134
0	[0,15]	0	ORS	rainy	TK-0814	296
0	[0,15]	0	ORS	rainy	TM-0798	99
0	[0,15]	0	control	rainy	TN-0579	114
0	[0,15]	0	control	rainy	TW-0568	146
0	[0,15]	0	ORS	rainy	TW-0794	126
0	[0,15]	0	control	rainy	WK-0567	159
0	[0,15]	0	ORS	rainy	DL-0583	254
0	[0,15]	0	ORS	rainy	HP-0574	86
0	[0,15]	0	ORS	rainy	HT-0621	129
0	[0,15]	0	control	rainy	KK-0610	318
0	[0,15]	0	control	rainy	MP-0586	336
0	[0,15]	0	control	rainy	PW-0563	134
0	[0,15]	0	ORS	rainy	TK-0814	296
0	[0,15]	0	ORS	rainy	TM-0798	99
0	[0,15]	0	control	rainy	TN-0579	114
0	[0,15]	0	control	rainy	TW-0568	146
0	[0,15]	0	ORS	rainy	TW-0794	126
0	[0,15]	0	control	rainy	WK-0567	159
0	[0,15]	0	ORS	rainy	DL-0583	254
0	[0,15]	0	ORS	rainy	HP-0574	86
0	[0,15]	0	ORS	rainy	HT-0621	129
0	[0,15]	0	control	rainy	KK-0610	318
0	[0,15]	0	control	rainy	MP-0586	336
0	[0,15]	0	control	rainy	PW-0563	134
0	[0,15]	0	ORS	rainy	TK-0814	296
0	[0,15]	0	ORS	rainy	TM-0798	99
0	[0,15]	0	control	rainy	TN-0579	114
0	[0,15]	0	control	rainy	TW-0568	146
0	[0,15]	0	ORS	rainy	TW-0794	126
0	[0,15]	0	control	rainy	WK-0567	159
0	[0,15]	0	ORS	rainy	DL-0583	254
0	[0,15]	0	ORS	rainy	HP-0574	86
0	[0,15]	0	ORS	rainy	HT-0621	129
0	[0,15]	0	control	rainy	KK-0610	318
0	[0,15]	0	control	rainy	MP-0586	336
0	[0,15]	0	control	rainy	PW-0563	134
0	[0,15]	0	ORS	rainy	TK-0814	296
0	[0,15]	0	ORS	rainy	TM-0798	99
0	[0,15]	0	control	rainy	TN-0579	114
0	[0,15]	0	control	rainy	TW-0568	146
0	[0,15]	0	ORS	rainy	TW-0794	126
0	[0,15]	0	control	rainy	WK-0567	159
0	[0,15]	0	ORS	rainy	DL-0583	254
0	[0,15]	0	ORS	rainy	HP-0574	86
0	[0,15]	0	ORS	rainy	HT-0621	129
0	[0,15]	0	control	rainy	KK-0610	318
0	[0,15]	0	control	rainy	MP-0586	336
0	[0,15]	0	control	rainy	PW-0563	134
0	[0,15]	0	ORS	rainy	TK-0814	296
0	[0,15]	0	ORS	rainy	TM-0798	99
0	[0,15]	0	control	rainy	TN-0579	114
0	[0,15]	0	control	rainy	TW-0568	146
0	[0,15]	0	ORS	rainy	TW-0794	126
0	[0,15]	0	control	rainy	WK-0567	159
0	[0,15]	0	ORS	rainy	DL-0583	254
0	[0,15]	0	ORS	rainy	HP-0574	86
0	[0,15]	0	ORS	rainy	HT-0621	129
0	[0,15]	0	control	rainy	KK-0610	318
0	[0,15]	0	control	rainy	MP-0586	336
0	[0,15]	0	control	rainy	PW-0563	134
0	[0,15]	0	ORS	rainy	TK-0814	296
0	[0,15]	0	ORS	rainy	TM-0798	99
0	[0,15]	0	control	rainy	TN-0579	114
0	[0,15]	0	control	rainy	TW-0568	146
0	[0,15]	0	ORS	rainy	TW-0794	126
0	[0,15]	0	control	rainy	WK-0567	159
0	[0,15]	0	ORS	rainy	DL-0583	254
0	[0,15]	0	ORS	rainy	HP-0574	86
0	[0,15]	0	ORS	rainy	HT-0621	129
0	[0,15]	0	control	rainy	KK-0610	318
0	[0,15]	0	control	rainy	MP-0586	336
0	[0,15]	0	control	rainy	PW-0563	134
0	[0,15]	0	ORS	rainy	TK-0814	296
0	[0,15]	0	ORS	rainy	TM-0798	99
0	[0,15]	0	control	rainy	TN-0579	114
0	[0,15]	0	control	rainy	TW-0568	146
0	[0,15]	0	ORS	rainy	TW-0794	126
0	[0,15]	0	control	rainy	WK-0567	159
0	[0,15]	0	ORS	rainy	DL-0583	254
0	[0,15]	0	ORS	rainy	HP-0574	86
0	[0,15]	0	ORS	rainy	HT-0621	129
0	[0,15]	0	control	rainy	KK-0610	318
0	[0,15]	0	control	rainy	MP-0586	336
0	[0,15]	0	control	rainy	PW-0563	134
0	[0,15]	0	ORS	rainy	TK-0814	296
0	[0,15]	0	ORS	rainy	TM-0798	99
0	[0,15]	0	control	rainy	TN-0579	114
0	[0,15]	0	control	rainy	TW-0568	146
0	[0,15]	0	ORS	rainy	TW-0794	126
0	[0,15]	0	control	rainy	WK-0567	159
0	[0,15]	0	ORS	rainy	DL-0583	254
0	[0,15]	0	ORS	rainy	HP-0574	86
0	[0,15]	0	ORS	rainy	HT-0621	129
0	[0,15]	0	control	rainy	KK-0610	318
0	[0,15]	0	control	rainy	MP-0586	336
0	[0,15]	0	control	rainy	PW-0563	134
0	[0,15]	0	ORS	rainy	TK-0814	296
0	[0,15]	0	ORS	rainy	TM-0798	99
0	[0,15]	0	control	rainy	TN-0579	114
0	[0,15]	0	control	rainy	TW-0568	146
0	[0,15]	0	ORS	rainy	TW-0794	126
0	[0,15]	0	control	rainy	WK-0567	159
0	[0,15]	0	ORS	rainy	DL-0583	254
0	[0,15]	0	ORS	rainy	HP-0574	86
0	[0,15]	0	ORS	rainy	HT-0621	129
0	[0,15]	0	control	rainy	KK-0610	318
0	[0,15]	0	control	rainy	MP-0586	336
0	[0,15]	0	control	rainy	PW-0563	134
0	[0,15]	0	ORS	rainy	TK-0814	296
0	[0,15]	0	ORS	rainy	TM-0798	99
0	[0,15]	0	control	rainy	TN-0579	114
0	[0,15]	0	control	rainy	TW-0568	146
0	[0,15]	0	ORS	rainy	TW-0794	126
0	[0,15]	0	control	rainy	WK-0567	159
0	[0,15]	0	ORS	rainy	DL-0583	254
0	[0,15]	0	ORS	rainy	HP-0574	86
0	[0,15]	0	ORS	rainy	HT-0621	129
0	[0,15]	0	control	rainy	KK-0610	318
0	[0,15]	0	control	rainy	MP-0586	336
0	[0,15]	0	control	rainy	PW-0563	134
0	[0,15]	0	ORS	rainy	TK-0814	296
0	[0,15]	0	ORS	rainy	TM-0798	99
0	[0,15]	0	control	rainy	TN-0579	114
0	[0,15]	0	control	rainy	TW-0568	146
0	[0,15]	0	ORS	rainy	TW-0794	126
0	[0,15]	0	control	rainy	WK-0567	159
0	[0,15]	0	ORS	rainy	DL-0583	254
0	[0,15]	0	ORS	rainy	HP-0574	86
0	[0,15]	0	ORS	rainy	HT-0621	129
0	[0,15]	0	control	rainy	KK-0610	318
0	[0,15]	0	control	rainy	MP-0586	336
0	[0,15]	0	control	rainy	PW-0563	134
0	[0,15]	0	ORS	rainy	TK-0814	296
0	[0,15]	0	ORS	rainy	TM-0798	99
0	[0,15]	0	control	rainy	TN-0579	114
0	[0,15]	0	control	rainy	TW-0568	146
0	[0,15]	0	ORS	rainy	TW-0794	126
0	[0,15]	0	control	rainy	WK-0567	159
0	[0,15]	0	ORS	rainy	DL-0583	254
0	[0,15]	0	ORS	rainy	HP-0574	86
0	[0,15]	0	ORS	rainy	HT-0621	129
0	[0,15]	0	control	rainy	KK-0610	318
0	[0,15]	0	control	rainy	MP-0586	336
0	[0,15]	0	control	rainy	PW-0563	134
0	[0,15]	0	ORS	rainy	TK-0814	296
0	[0,15]	0	ORS	rainy	TM-0798	99
0	[0,15]	0	control	rainy	TN-0579	114
0	[0,15]	0	control	rainy	TW-0568	146
0	[0,15]	0	ORS	rainy	TW-0794	126
0	[0,15]	0	control	rainy	WK-0567	159
0	[0,15]	0	ORS	rainy	DL-0583	254
0	[0,15]	0	ORS	rainy	HP-0574	86
0	[0,15]	0	ORS	rainy	HT-0621	129
0	[0,15]	0	control	rainy	KK-0610	318
0	[0,15]	0	control	rainy	MP-0586	336
0	[0,15]	0	control	rainy	PW-0563	134
0	[0,15]	0	ORS	rainy	TK-0814	296
0	[0,15]	0	ORS	rainy	TM-0798	99
0	[0,15]	0	control	rainy	TN-0579	114
0	[0,15]	0	control	rainy	TW-0568	146
0	[0,15]	0	ORS	rainy	TW-0794	126
0	[0,15]	0	control	rainy	WK-0567	159
0	[0,15]	0	ORS	rainy	DL-0583	254
0	[0,15]	0	ORS	rainy	HP-0574	86
0	[0,15]	0	ORS	rainy	HT-0621	129
0	[0,15]	0	control	rainy	KK-0610	318
0	[0,15]	0	control	rainy	MP-0586	336
0	[0,15]	0	control	rainy	PW-0563	134
0	[0,15]	0	ORS	rainy	TK-0814	296
0	[0,15]	0	ORS	rainy	TM-0798	99
0	[0,15]	0	control	rainy	TN-0579	114
0	[0,15]	0	control	rainy	TW-0568	146
0	[0,15]	0	ORS	rainy	TW-0794	126
0	[0,15]	0	control	rainy	WK-0567	159
0	[0,15]	0	ORS	rainy	DL-0583	254
0	[0,15]	0	ORS	rainy	HP-0574	86
0	[0,15]	0	ORS	rainy	HT-0621	129
0	[0,15]	0	control	rainy	KK-0610	318
0	[0,15]	0	control	rainy	MP-0586	336
0	[0,15]	0	control	rainy	PW-0563	134
0	[0,15]	0	ORS	rainy	TK-0814	296
0	[0,15]	0	ORS	rainy	TM-0798	99
0	[0,15]	0	control	rainy	TN-0579	114
0	[0,15]	0	control	rainy	TW-0568	146
0	[0,15]	0	ORS	rainy	TW-0794	126
0	[0,15]	0	control	rainy	WK-0567	159
0	[0,15]	0	ORS	rainy	DL-0583	254
0	[0,15]	0	ORS	rainy	HP-0574	86
0	[0,15]	0	ORS	rainy	HT-0621	129
0	[0,15]	0	control	rainy	KK-0610	318
0	[0,15]	0	control	rainy	MP-0586	336
0	[0,15]	0	control	rainy	PW-0563	134
0	[0,15]	0	ORS	rainy	TK-0814	296
0	[0,15]	0	ORS	rainy	TM-0798	99
0	[0,15]	0	control	rainy	TN-0579	114
0	[0,15]	0	control	rainy	TW-0568	146
0	[0,15]	0	ORS	rainy	TW-0794	126
0	[0,15]	0	control	rainy	WK-0567	159
0	[0,15]	0	ORS	rainy	DL-0583	254
0	[0,15]	0	ORS	rainy	HP-0574	86
0	[0,15]	0	ORS	rainy	HT-0621	129
0	[0,15]	0	control	rainy	KK-0610	318
0	[0,15]	0	control	rainy	MP-0586	336
0	[0,15]	0	control	rainy	PW-0563	134
0	[0,15]	0	ORS	rainy	TK-0814	296
0	[0,15]	0	ORS	rainy	TM-0798	99
0	[0,15]	0	control	rainy	TN-0579	114
0	[0,15]	0	control	rainy	TW-0568	146
0	[0,15]	0	ORS	rainy	TW-0794	126
0	[0,15]	0	control	rainy	WK-0567	159
0	[0,15]	0	ORS	rainy	DL-0583	254
0	[0,15]	0	ORS	rainy	HP-0574	86
0	[0,15]	0	ORS	rainy	HT-0621	129
0	[0,15]	0	control	rainy	KK-0610	318
0	[0,15]	0	control	rainy	MP-0586	336
0	[0,15]	0	control	rainy	PW-0563	134
0	[0,15]	0	ORS	rainy	TK-0814	296
0	[0,15]	0	ORS	rainy	TM-0798	99
0	[0,15]	0	control	rainy	TN-0579	114
0	[0,15]	0	control	rainy	TW-0568	146
0	[0,15]	0	ORS	rainy	TW-0794	126
0	[0,15]	0	control	rainy	WK-0567	159
0	[0,15]	0	ORS	rainy	DL-0583	254
0	[0,15]	0	ORS	rainy	HP-0574	86
0	[0,15]	0	ORS	rainy	HT-0621	129
0	[0,15]	0	control	rainy	KK-0610	318
0	[0,15]	0	control	rainy	MP-0586	336
0	[0,15]	0	control	rainy	PW-0563	134
0	[0,15]	0	ORS	rainy	TK-0814	296
0	[0,15]	0	ORS	rainy	TM-0798	99
0	[0,15]	0	control	rainy	TN-0579	114
0	[0,15]	0	control	rainy	TW-0568	146
0	[0,15]	0	ORS	rainy	TW-0794	126
0	[0,15]	0	control	rainy	WK-0567	159
0	[0,15]	0	ORS	rainy	DL-0583	254
0	[0,15]	0	ORS	rainy	HP-0574	86
0	[0,15]	0	ORS	rainy	HT-0621	129
0	[0,15]	0	control	rainy	KK-0610	318
0	[0,15]	0	control	rainy	MP-0586	336
0	[0,15]	0	control	rainy	PW-0563	134
0	[0,15]	0	ORS	rainy	TK-0814	296
0	[0,15]	0	ORS	rainy	TM-0798	99
0	[0,15]	0	control	rainy	TN-0579	114
0	[0,15]	0	control	rainy	TW-0568	146
0	[0,15]	0	ORS	rainy	TW-0794	126
0	[0,15]	0	control	rainy	WK-0567	159
1	[0,15]	0	ORS	rainy	DL-0583	254
0	[0,15]	0	ORS	rainy	HP-0574	86
0	[0,15]	0	ORS	rainy	HT-0621	129
0	[0,15]	0	control	rainy	KK-0610	318
0	[0,15]	0	control	rainy	MP-0586	336
0	[0,15]	0	control	rainy	PW-0563	134
0	[0,15]	0	ORS	rainy	TK-0814	296
0	[0,15]	0	ORS	rainy	TM-0798	99
0	[0,15]	0	control	rainy	TN-0579	114
0	[0,15]	0	control	rainy	TW-0568	146
0	[0,15]	0	ORS	rainy	TW-0794	126
0	[0,15]	0	control	rainy	WK-0567	159
0	[0,15]	0	ORS	rainy	DL-0583	254
0	[0,15]	0	ORS	rainy	HP-0574	86
0	[0,15]	0	ORS	rainy	HT-0621	129
0	[0,15]	0	control	rainy	KK-0610	318
0	[0,15]	0	control	rainy	MP-0586	336
0	[0,15]	0	control	rainy	PW-0563	134
0	[0,15]	0	ORS	rainy	TK-0814	296
0	[0,15]	0	ORS	rainy	TM-0798	99
0	[0,15]	0	control	rainy	TN-0579	114
0	[0,15]	0	control	rainy	TW-0568	146
0	[0,15]	0	ORS	rainy	TW-0794	126
0	[0,15]	0	control	rainy	WK-0567	159
0	[0,15]	0	ORS	rainy	DL-0583	254
0	[0,15]	0	ORS	rainy	HP-0574	86
0	[0,15]	0	ORS	rainy	HT-0621	129
0	[0,15]	0	control	rainy	KK-0610	318
0	[0,15]	0	control	rainy	MP-0586	336
0	[0,15]	0	control	rainy	PW-0563	134
0	[0,15]	0	ORS	rainy	TK-0814	296
0	[0,15]	0	ORS	rainy	TM-0798	99
0	[0,15]	0	control	rainy	TN-0579	114
0	[0,15]	0	control	rainy	TW-0568	146
0	[0,15]	0	ORS	rainy	TW-0794	126
0	[0,15]	0	control	rainy	WK-0567	159
0	[0,15]	0	ORS	rainy	DL-0583	254
0	[0,15]	0	ORS	rainy	HP-0574	86
0	[0,15]	0	ORS	rainy	HT-0621	129
0	[0,15]	0	control	rainy	KK-0610	318
0	[0,15]	0	control	rainy	MP-0586	336
0	[0,15]	0	control	rainy	PW-0563	134
0	[0,15]	0	ORS	rainy	TK-0814	296
0	[0,15]	0	ORS	rainy	TM-0798	99
0	[0,15]	0	control	rainy	TN-0579	114
0	[0,15]	0	control	rainy	TW-0568	146
0	[0,15]	0	ORS	rainy	TW-0794	126
0	[0,15]	0	control	rainy	WK-0567	159
0	[0,15]	0	ORS	rainy	DL-0583	254
0	[0,15]	0	ORS	rainy	HP-0574	86
0	[0,15]	0	ORS	rainy	HT-0621	129
0	[0,15]	0	control	rainy	KK-0610	318
0	[0,15]	0	control	rainy	MP-0586	336
0	[0,15]	0	control	rainy	PW-0563	134
0	[0,15]	0	ORS	rainy	TK-0814	296
0	[0,15]	0	ORS	rainy	TM-0798	99
0	[0,15]	0	control	rainy	TN-0579	114
0	[0,15]	0	control	rainy	TW-0568	146
0	[0,15]	0	ORS	rainy	TW-0794	126
0	[0,15]	0	control	rainy	WK-0567	159
0	[0,15]	0	ORS	dry	DL-0583	254
0	[0,15]	0	ORS	dry	HP-0574	86
0	[0,15]	0	ORS	dry	HT-0621	129
0	[0,15]	0	control	dry	KK-0610	318
0	[0,15]	0	control	dry	MP-0586	336
0	[0,15]	0	control	dry	PW-0563	134
0	[0,15]	0	ORS	dry	TK-0814	296
0	[0,15]	0	ORS	dry	TM-0798	99
0	[0,15]	0	control	dry	TN-0579	114
0	[0,15]	0	control	dry	TW-0568	146
0	[0,15]	0	ORS	dry	TW-0794	126
0	[0,15]	0	control	dry	WK-0567	159
0	[0,15]	0	ORS	dry	DL-0583	254
0	[0,15]	0	ORS	dry	HP-0574	86
0	[0,15]	0	ORS	dry	HT-0621	129
0	[0,15]	0	control	dry	KK-0610	318
0	[0,15]	0	control	dry	MP-0586	336
0	[0,15]	0	control	dry	PW-0563	134
0	[0,15]	0	ORS	dry	TK-0814	296
0	[0,15]	0	ORS	dry	TM-0798	99
0	[0,15]	0	control	dry	TN-0579	114
0	[0,15]	0	control	dry	TW-0568	146
0	[0,15]	0	ORS	dry	TW-0794	126
0	[0,15]	0	control	dry	WK-0567	159
0	[0,15]	0	ORS	dry	DL-0583	254
0	[0,15]	0	ORS	dry	HP-0574	86
0	[0,15]	0	ORS	dry	HT-0621	129
0	[0,15]	0	control	dry	KK-0610	318
0	[0,15]	0	control	dry	MP-0586	336
0	[0,15]	0	control	dry	PW-0563	134
0	[0,15]	0	ORS	dry	TK-0814	296
0	[0,15]	0	ORS	dry	TM-0798	99
0	[0,15]	0	control	dry	TN-0579	114
0	[0,15]	0	control	dry	TW-0568	146
0	[0,15]	0	ORS	dry	TW-0794	126
0	[0,15]	0	control	dry	WK-0567	159
1	[0,15]	0	ORS	dry	DL-0583	254
0	[0,15]	0	ORS	dry	HP-0574	86
0	[0,15]	0	ORS	dry	HT-0621	129
0	[0,15]	0	control	dry	KK-0610	318
0	[0,15]	0	control	dry	MP-0586	336
0	[0,15]	0	control	dry	PW-0563	134
0	[0,15]	0	ORS	dry	TK-0814	296
0	[0,15]	0	ORS	dry	TM-0798	99
0	[0,15]	0	control	dry	TN-0579	114
0	[0,15]	0	control	dry	TW-0568	146
0	[0,15]	0	ORS	dry	TW-0794	126
1	[0,15]	0	control	dry	WK-0567	159
0	[0,15]	0	ORS	dry	DL-0583	254
0	[0,15]	0	ORS	dry	HP-0574	86
0	[0,15]	0	ORS	dry	HT-0621	129
0	[0,15]	0	control	dry	KK-0610	318
0	[0,15]	0	control	dry	MP-0586	336
0	[0,15]	0	control	dry	PW-0563	134
0	[0,15]	0	ORS	dry	TK-0814	296
0	[0,15]	0	ORS	dry	TM-0798	99
0	[0,15]	0	control	dry	TN-0579	114
0	[0,15]	0	control	dry	TW-0568	146
0	[0,15]	0	ORS	dry	TW-0794	126
0	[0,15]	0	control	dry	WK-0567	159
0	[0,15]	0	ORS	dry	DL-0583	254
0	[0,15]	0	ORS	dry	HP-0574	86
0	[0,15]	0	ORS	dry	HT-0621	129
0	[0,15]	0	control	dry	KK-0610	318
0	[0,15]	0	control	dry	MP-0586	336
0	[0,15]	0	control	dry	PW-0563	134
0	[0,15]	0	ORS	dry	TK-0814	296
0	[0,15]	0	ORS	dry	TM-0798	99
0	[0,15]	0	control	dry	TN-0579	114
0	[0,15]	0	control	dry	TW-0568	146
0	[0,15]	0	ORS	dry	TW-0794	126
0	[0,15]	0	control	dry	WK-0567	159
0	[0,15]	0	ORS	dry	DL-0583	254
0	[0,15]	0	ORS	dry	HP-0574	86
0	[0,15]	0	ORS	dry	HT-0621	129
0	[0,15]	0	control	dry	KK-0610	318
0	[0,15]	0	control	dry	MP-0586	336
0	[0,15]	0	control	dry	PW-0563	134
0	[0,15]	0	ORS	dry	TK-0814	296
0	[0,15]	0	ORS	dry	TM-0798	99
0	[0,15]	0	control	dry	TN-0579	114
0	[0,15]	0	control	dry	TW-0568	146
0	[0,15]	0	ORS	dry	TW-0794	126
0	[0,15]	0	control	dry	WK-0567	159
0	[0,15]	0	ORS	dry	DL-0583	254
0	[0,15]	0	ORS	dry	HP-0574	86
0	[0,15]	0	ORS	dry	HT-0621	129
0	[0,15]	0	control	dry	KK-0610	318
0	[0,15]	0	control	dry	MP-0586	336
0	[0,15]	0	control	dry	PW-0563	134
0	[0,15]	0	ORS	dry	TK-0814	296
0	[0,15]	0	ORS	dry	TM-0798	99
0	[0,15]	0	control	dry	TN-0579	114
0	[0,15]	0	control	dry	TW-0568	146
0	[0,15]	0	ORS	dry	TW-0794	126
0	[0,15]	0	control	dry	WK-0567	159
0	[0,15]	0	ORS	dry	DL-0583	254
0	[0,15]	0	ORS	dry	HP-0574	86
0	[0,15]	0	ORS	dry	HT-0621	129
0	[0,15]	0	control	dry	KK-0610	318
0	[0,15]	0	control	dry	MP-0586	336
0	[0,15]	0	control	dry	PW-0563	134
0	[0,15]	0	ORS	dry	TK-0814	296
0	[0,15]	0	ORS	dry	TM-0798	99
0	[0,15]	0	control	dry	TN-0579	114
0	[0,15]	0	control	dry	TW-0568	146
0	[0,15]	0	ORS	dry	TW-0794	126
0	[0,15]	0	control	dry	WK-0567	159
0	[0,15]	0	ORS	dry	DL-0583	254
0	[0,15]	0	ORS	dry	HP-0574	86
0	[0,15]	0	ORS	dry	HT-0621	129
0	[0,15]	0	control	dry	KK-0610	318
0	[0,15]	0	control	dry	MP-0586	336
0	[0,15]	0	control	dry	PW-0563	134
0	[0,15]	0	ORS	dry	TK-0814	296
0	[0,15]	0	ORS	dry	TM-0798	99
0	[0,15]	0	control	dry	TN-0579	114
0	[0,15]	0	control	dry	TW-0568	146
0	[0,15]	0	ORS	dry	TW-0794	126
0	[0,15]	0	control	dry	WK-0567	159
0	[0,15]	0	ORS	dry	DL-0583	254
0	[0,15]	0	ORS	dry	HP-0574	86
0	[0,15]	0	ORS	dry	HT-0621	129
0	[0,15]	0	control	dry	KK-0610	318
0	[0,15]	0	control	dry	MP-0586	336
0	[0,15]	0	control	dry	PW-0563	134
0	[0,15]	0	ORS	dry	TK-0814	296
0	[0,15]	0	ORS	dry	TM-0798	99
0	[0,15]	0	control	dry	TN-0579	114
0	[0,15]	0	control	dry	TW-0568	146
0	[0,15]	0	ORS	dry	TW-0794	126
1	[0,15]	0	control	dry	WK-0567	159
0	[0,15]	0	ORS	dry	DL-0583	254
0	[0,15]	0	ORS	dry	HP-0574	86
0	[0,15]	0	ORS	dry	HT-0621	129
0	[0,15]	0	control	dry	KK-0610	318
0	[0,15]	0	control	dry	MP-0586	336
0	[0,15]	0	control	dry	PW-0563	134
0	[0,15]	0	ORS	dry	TK-0814	296
0	[0,15]	0	ORS	dry	TM-0798	99
0	[0,15]	0	control	dry	TN-0579	114
0	[0,15]	0	control	dry	TW-0568	146
0	[0,15]	0	ORS	dry	TW-0794	126
0	[0,15]	0	control	dry	WK-0567	159
0	[0,15]	0	ORS	dry	DL-0583	254
0	[0,15]	0	ORS	dry	HP-0574	86
0	[0,15]	0	ORS	dry	HT-0621	129
0	[0,15]	0	control	dry	KK-0610	318
0	[0,15]	0	control	dry	MP-0586	336
0	[0,15]	0	control	dry	PW-0563	134
0	[0,15]	0	ORS	dry	TK-0814	296
0	[0,15]	0	ORS	dry	TM-0798	99
0	[0,15]	0	control	dry	TN-0579	114
0	[0,15]	0	control	dry	TW-0568	146
0	[0,15]	0	ORS	dry	TW-0794	126
0	[0,15]	0	control	dry	WK-0567	159
0	[0,15]	0	ORS	dry	DL-0583	254
0	[0,15]	0	ORS	dry	HP-0574	86
0	[0,15]	0	ORS	dry	HT-0621	129
0	[0,15]	0	control	dry	KK-0610	318
0	[0,15]	0	control	dry	MP-0586	336
0	[0,15]	0	control	dry	PW-0563	134
0	[0,15]	0	ORS	dry	TK-0814	296
0	[0,15]	0	ORS	dry	TM-0798	99
0	[0,15]	0	control	dry	TN-0579	114
0	[0,15]	0	control	dry	TW-0568	146
0	[0,15]	0	ORS	dry	TW-0794	126
0	[0,15]	0	control	dry	WK-0567	159
0	[0,15]	0	ORS	dry	DL-0583	254
0	[0,15]	0	ORS	dry	HP-0574	86
0	[0,15]	0	ORS	dry	HT-0621	129
0	[0,15]	0	control	dry	KK-0610	318
0	[0,15]	0	control	dry	MP-0586	336
0	[0,15]	0	control	dry	PW-0563	134
0	[0,15]	0	ORS	dry	TK-0814	296
0	[0,15]	0	ORS	dry	TM-0798	99
0	[0,15]	0	control	dry	TN-0579	114
0	[0,15]	0	control	dry	TW-0568	146
0	[0,15]	0	ORS	dry	TW-0794	126
0	[0,15]	0	control	dry	WK-0567	159
0	[0,15]	0	ORS	dry	DL-0583	254
0	[0,15]	0	ORS	dry	HP-0574	86
0	[0,15]	0	ORS	dry	HT-0621	129
0	[0,15]	0	control	dry	KK-0610	318
0	[0,15]	0	control	dry	MP-0586	336
0	[0,15]	0	control	dry	PW-0563	134
0	[0,15]	0	ORS	dry	TK-0814	296
0	[0,15]	0	ORS	dry	TM-0798	99
0	[0,15]	0	control	dry	TN-0579	114
0	[0,15]	0	control	dry	TW-0568	146
0	[0,15]	0	ORS	dry	TW-0794	126
0	[0,15]	0	control	dry	WK-0567	159
0	[0,15]	0	ORS	dry	DL-0583	254
0	[0,15]	0	ORS	dry	HP-0574	86
0	[0,15]	0	ORS	dry	HT-0621	129
0	[0,15]	0	control	dry	KK-0610	318
0	[0,15]	0	control	dry	MP-0586	336
0	[0,15]	0	control	dry	PW-0563	134
0	[0,15]	0	ORS	dry	TK-0814	296
0	[0,15]	0	ORS	dry	TM-0798	99
0	[0,15]	0	control	dry	TN-0579	114
0	[0,15]	0	control	dry	TW-0568	146
0	[0,15]	0	ORS	dry	TW-0794	126
0	[0,15]	0	control	dry	WK-0567	159
0	[0,15]	0	ORS	dry	DL-0583	254
0	[0,15]	0	ORS	dry	HP-0574	86
0	[0,15]	0	ORS	dry	HT-0621	129
0	[0,15]	0	control	dry	KK-0610	318
0	[0,15]	0	control	dry	MP-0586	336
0	[0,15]	0	control	dry	PW-0563	134
0	[0,15]	0	ORS	dry	TK-0814	296
0	[0,15]	0	ORS	dry	TM-0798	99
0	[0,15]	0	control	dry	TN-0579	114
0	[0,15]	0	control	dry	TW-0568	146
0	[0,15]	0	ORS	dry	TW-0794	126
0	[0,15]	0	control	dry	WK-0567	159
0	[0,15]	0	ORS	dry	DL-0583	254
0	[0,15]	0	ORS	dry	HP-0574	86
0	[0,15]	0	ORS	dry	HT-0621	129
0	[0,15]	0	control	dry	KK-0610	318
0	[0,15]	0	control	dry	MP-0586	336
0	[0,15]	0	control	dry	PW-0563	134
0	[0,15]	0	ORS	dry	TK-0814	296
0	[0,15]	0	ORS	dry	TM-0798	99
0	[0,15]	0	control	dry	TN-0579	114
0	[0,15]	0	control	dry	TW-0568	146
0	[0,15]	0	ORS	dry	TW-0794	126
0	[0,15]	0	control	dry	WK-0567	159
0	[0,15]	0	ORS	dry	DL-0583	254
0	[0,15]	0	ORS	dry	HP-0574	86
0	[0,15]	0	ORS	dry	HT-0621	129
0	[0,15]	0	control	dry	KK-0610	318
0	[0,15]	0	control	dry	MP-0586	336
0	[0,15]	0	control	dry	PW-0563	134
0	[0,15]	0	ORS	dry	TK-0814	296
0	[0,15]	0	ORS	dry	TM-0798	99
0	[0,15]	0	control	dry	TN-0579	114
0	[0,15]	0	control	dry	TW-0568	146
0	[0,15]	0	ORS	dry	TW-0794	126
0	[0,15]	0	control	dry	WK-0567	159
0	[0,15]	0	ORS	dry	DL-0583	254
0	[0,15]	0	ORS	dry	HP-0574	86
0	[0,15]	0	ORS	dry	HT-0621	129
0	[0,15]	0	control	dry	KK-0610	318
0	[0,15]	0	control	dry	MP-0586	336
0	[0,15]	0	control	dry	PW-0563	134
0	[0,15]	0	ORS	dry	TK-0814	296
0	[0,15]	0	ORS	dry	TM-0798	99
0	[0,15]	0	control	dry	TN-0579	114
0	[0,15]	0	control	dry	TW-0568	146
0	[0,15]	0	ORS	dry	TW-0794	126
0	[0,15]	0	control	dry	WK-0567	159
0	[0,15]	0	ORS	dry	DL-0583	254
0	[0,15]	0	ORS	dry	HP-0574	86
0	[0,15]	0	ORS	dry	HT-0621	129
0	[0,15]	0	control	dry	KK-0610	318
0	[0,15]	0	control	dry	MP-0586	336
0	[0,15]	0	control	dry	PW-0563	134
0	[0,15]	0	ORS	dry	TK-0814	296
0	[0,15]	0	ORS	dry	TM-0798	99
0	[0,15]	0	control	dry	TN-0579	114
0	[0,15]	0	control	dry	TW-0568	146
0	[0,15]	0	ORS	dry	TW-0794	126
0	[0,15]	0	control	dry	WK-0567	159
0	[0,15]	0	ORS	dry	DL-0583	254
0	[0,15]	0	ORS	dry	HP-0574	86
0	[0,15]	0	ORS	dry	HT-0621	129
0	[0,15]	0	control	dry	KK-0610	318
0	[0,15]	0	control	dry	MP-0586	336
0	[0,15]	0	control	dry	PW-0563	134
0	[0,15]	0	ORS	dry	TK-0814	296
0	[0,15]	0	ORS	dry	TM-0798	99
0	[0,15]	0	control	dry	TN-0579	114
0	[0,15]	0	control	dry	TW-0568	146
0	[0,15]	0	ORS	dry	TW-0794	126
0	[0,15]	0	control	dry	WK-0567	159
0	[0,15]	0	ORS	dry	DL-0583	254
0	[0,15]	0	ORS	dry	HP-0574	86
0	[0,15]	0	ORS	dry	HT-0621	129
0	[0,15]	0	control	dry	KK-0610	318
0	[0,15]	0	control	dry	MP-0586	336
0	[0,15]	0	control	dry	PW-0563	134
0	[0,15]	0	ORS	dry	TK-0814	296
0	[0,15]	0	ORS	dry	TM-0798	99
0	[0,15]	0	control	dry	TN-0579	114
0	[0,15]	0	control	dry	TW-0568	146
0	[0,15]	0	ORS	dry	TW-0794	126
0	[0,15]	0	control	dry	WK-0567	159
0	[0,15]	0	ORS	dry	DL-0583	254
0	[0,15]	0	ORS	dry	HP-0574	86
0	[0,15]	0	ORS	dry	HT-0621	129
0	[0,15]	0	control	dry	KK-0610	318
0	[0,15]	0	control	dry	MP-0586	336
0	[0,15]	0	control	dry	PW-0563	134
0	[0,15]	0	ORS	dry	TK-0814	296
0	[0,15]	0	ORS	dry	TM-0798	99
0	[0,15]	0	control	dry	TN-0579	114
0	[0,15]	0	control	dry	TW-0568	146
0	[0,15]	0	ORS	dry	TW-0794	126
0	[0,15]	0	control	dry	WK-0567	159
0	[0,15]	0	ORS	dry	DL-0583	254
0	[0,15]	0	ORS	dry	HP-0574	86
0	[0,15]	0	ORS	dry	HT-0621	129
0	[0,15]	0	control	dry	KK-0610	318
0	[0,15]	0	control	dry	MP-0586	336
0	[0,15]	0	control	dry	PW-0563	134
0	[0,15]	0	ORS	dry	TK-0814	296
0	[0,15]	0	ORS	dry	TM-0798	99
0	[0,15]	0	control	dry	TN-0579	114
0	[0,15]	0	control	dry	TW-0568	146
0	[0,15]	0	ORS	dry	TW-0794	126
0	[0,15]	0	control	dry	WK-0567	159
0	[0,15]	0	ORS	dry	DL-0583	254
0	[0,15]	0	ORS	dry	HP-0574	86
0	[0,15]	0	ORS	dry	HT-0621	129
0	[0,15]	0	control	dry	KK-0610	318
0	[0,15]	0	control	dry	MP-0586	336
0	[0,15]	0	control	dry	PW-0563	134
0	[0,15]	0	ORS	dry	TK-0814	296
0	[0,15]	0	ORS	dry	TM-0798	99
0	[0,15]	0	control	dry	TN-0579	114
0	[0,15]	0	control	dry	TW-0568	146
0	[0,15]	0	ORS	dry	TW-0794	126
0	[0,15]	0	control	dry	WK-0567	159
0	[0,15]	0	ORS	dry	DL-0583	254
0	[0,15]	0	ORS	dry	HP-0574	86
0	[0,15]	0	ORS	dry	HT-0621	129
0	[0,15]	0	control	dry	KK-0610	318
0	[0,15]	0	control	dry	MP-0586	336
0	[0,15]	0	control	dry	PW-0563	134
0	[0,15]	0	ORS	dry	TK-0814	296
0	[0,15]	0	ORS	dry	TM-0798	99
0	[0,15]	0	control	dry	TN-0579	114
0	[0,15]	0	control	dry	TW-0568	146
0	[0,15]	0	ORS	dry	TW-0794	126
0	[0,15]	0	control	dry	WK-0567	159
0	[0,15]	0	ORS	dry	DL-0583	254
0	[0,15]	0	ORS	dry	HP-0574	86
0	[0,15]	0	ORS	dry	HT-0621	129
0	[0,15]	0	control	dry	KK-0610	318
0	[0,15]	0	control	dry	MP-0586	336
0	[0,15]	0	control	dry	PW-0563	134
0	[0,15]	0	ORS	dry	TK-0814	296
0	[0,15]	0	ORS	dry	TM-0798	99
0	[0,15]	0	control	dry	TN-0579	114
0	[0,15]	0	control	dry	TW-0568	146
0	[0,15]	0	ORS	dry	TW-0794	126
0	[0,15]	0	control	dry	WK-0567	159
0	[0,15]	0	ORS	dry	DL-0583	254
0	[0,15]	0	ORS	dry	HP-0574	86
0	[0,15]	0	ORS	dry	HT-0621	129
0	[0,15]	0	control	dry	KK-0610	318
0	[0,15]	0	control	dry	MP-0586	336
0	[0,15]	0	control	dry	PW-0563	134
0	[0,15]	0	ORS	dry	TK-0814	296
0	[0,15]	0	ORS	dry	TM-0798	99
0	[0,15]	0	control	dry	TN-0579	114
0	[0,15]	0	control	dry	TW-0568	146
0	[0,15]	0	ORS	dry	TW-0794	126
0	[0,15]	0	control	dry	WK-0567	159
0	[0,15]	0	ORS	dry	DL-0583	254
0	[0,15]	0	ORS	dry	HP-0574	86
0	[0,15]	0	ORS	dry	HT-0621	129
0	[0,15]	0	control	dry	KK-0610	318
0	[0,15]	0	control	dry	MP-0586	336
0	[0,15]	0	control	dry	PW-0563	134
0	[0,15]	0	ORS	dry	TK-0814	296
0	[0,15]	0	ORS	dry	TM-0798	99
0	[0,15]	0	control	dry	TN-0579	114
0	[0,15]	0	control	dry	TW-0568	146
0	[0,15]	0	ORS	dry	TW-0794	126
0	[0,15]	0	control	dry	WK-0567	159
0	[0,15]	0	ORS	dry	DL-0583	254
0	[0,15]	0	ORS	dry	HP-0574	86
0	[0,15]	0	ORS	dry	HT-0621	129
0	[0,15]	0	control	dry	KK-0610	318
0	[0,15]	0	control	dry	MP-0586	336
0	[0,15]	0	control	dry	PW-0563	134
0	[0,15]	0	ORS	dry	TK-0814	296
0	[0,15]	0	ORS	dry	TM-0798	99
0	[0,15]	0	control	dry	TN-0579	114
0	[0,15]	0	control	dry	TW-0568	146
0	[0,15]	0	ORS	dry	TW-0794	126
0	[0,15]	0	control	dry	WK-0567	159
0	[0,15]	0	ORS	dry	DL-0583	254
0	[0,15]	0	ORS	dry	HP-0574	86
0	[0,15]	0	ORS	dry	HT-0621	129
0	[0,15]	0	control	dry	KK-0610	318
0	[0,15]	0	control	dry	MP-0586	336
0	[0,15]	0	control	dry	PW-0563	134
0	[0,15]	0	ORS	dry	TK-0814	296
0	[0,15]	0	ORS	dry	TM-0798	99
0	[0,15]	0	control	dry	TN-0579	114
0	[0,15]	0	control	dry	TW-0568	146
0	[0,15]	0	ORS	dry	TW-0794	126
0	[0,15]	0	control	dry	WK-0567	159
0	[0,15]	0	ORS	dry	DL-0583	254
0	[0,15]	0	ORS	dry	HP-0574	86
0	[0,15]	0	ORS	dry	HT-0621	129
0	[0,15]	0	control	dry	KK-0610	318
0	[0,15]	0	control	dry	MP-0586	336
0	[0,15]	0	control	dry	PW-0563	134
0	[0,15]	0	ORS	dry	TK-0814	296
0	[0,15]	0	ORS	dry	TM-0798	99
0	[0,15]	0	control	dry	TN-0579	114
0	[0,15]	0	control	dry	TW-0568	146
0	[0,15]	0	ORS	dry	TW-0794	126
0	[0,15]	0	control	dry	WK-0567	159
0	[0,15]	0	ORS	dry	DL-0583	254
0	[0,15]	0	ORS	dry	HP-0574	86
0	[0,15]	0	ORS	dry	HT-0621	129
0	[0,15]	0	control	dry	KK-0610	318
0	[0,15]	0	control	dry	MP-0586	336
0	[0,15]	0	control	dry	PW-0563	134
0	[0,15]	0	ORS	dry	TK-0814	296
0	[0,15]	0	ORS	dry	TM-0798	99
0	[0,15]	0	control	dry	TN-0579	114
0	[0,15]	0	control	dry	TW-0568	146
0	[0,15]	0	ORS	dry	TW-0794	126
0	[0,15]	0	control	dry	WK-0567	159
0	[0,15]	0	ORS	dry	DL-0583	254
0	[0,15]	0	ORS	dry	HP-0574	86
0	[0,15]	0	ORS	dry	HT-0621	129
0	[0,15]	0	control	dry	KK-0610	318
0	[0,15]	0	control	dry	MP-0586	336
0	[0,15]	0	control	dry	PW-0563	134
0	[0,15]	0	ORS	dry	TK-0814	296
0	[0,15]	0	ORS	dry	TM-0798	99
0	[0,15]	0	control	dry	TN-0579	114
0	[0,15]	0	control	dry	TW-0568	146
0	[0,15]	0	ORS	dry	TW-0794	126
0	[0,15]	0	control	dry	WK-0567	159
0	[0,15]	0	ORS	dry	DL-0583	254
0	[0,15]	0	ORS	dry	HP-0574	86
0	[0,15]	0	ORS	dry	HT-0621	129
0	[0,15]	0	control	dry	KK-0610	318
0	[0,15]	0	control	dry	MP-0586	336
0	[0,15]	0	control	dry	PW-0563	134
0	[0,15]	0	ORS	dry	TK-0814	296
0	[0,15]	0	ORS	dry	TM-0798	99
0	[0,15]	0	control	dry	TN-0579	114
0	[0,15]	0	control	dry	TW-0568	146
0	[0,15]	0	ORS	dry	TW-0794	126
0	[0,15]	0	control	dry	WK-0567	159
0	[0,15]	0	ORS	dry	DL-0583	254
0	[0,15]	0	ORS	dry	HP-0574	86
0	[0,15]	0	ORS	dry	HT-0621	129
0	[0,15]	0	control	dry	KK-0610	318
0	[0,15]	0	control	dry	MP-0586	336
0	[0,15]	0	control	dry	PW-0563	134
0	[0,15]	0	ORS	dry	TK-0814	296
0	[0,15]	0	ORS	dry	TM-0798	99
0	[0,15]	0	control	dry	TN-0579	114
0	[0,15]	0	control	dry	TW-0568	146
0	[0,15]	0	ORS	dry	TW-0794	126
0	[0,15]	0	control	dry	WK-0567	159
0	[0,15]	0	ORS	dry	DL-0583	254
0	[0,15]	0	ORS	dry	HP-0574	86
0	[0,15]	0	ORS	dry	HT-0621	129
0	[0,15]	0	control	dry	KK-0610	318
0	[0,15]	0	control	dry	MP-0586	336
0	[0,15]	0	control	dry	PW-0563	134
0	[0,15]	0	ORS	dry	TK-0814	296
0	[0,15]	0	ORS	dry	TM-0798	99
0	[0,15]	0	control	dry	TN-0579	114
0	[0,15]	0	control	dry	TW-0568	146
0	[0,15]	0	ORS	dry	TW-0794	126
0	[0,15]	0	control	dry	WK-0567	159
0	[0,15]	0	ORS	dry	DL-0583	254
0	[0,15]	0	ORS	dry	HP-0574	86
0	[0,15]	0	ORS	dry	HT-0621	129
0	[0,15]	0	control	dry	KK-0610	318
0	[0,15]	0	control	dry	MP-0586	336
0	[0,15]	0	control	dry	PW-0563	134
0	[0,15]	0	ORS	dry	TK-0814	296
0	[0,15]	0	ORS	dry	TM-0798	99
0	[0,15]	0	control	dry	TN-0579	114
0	[0,15]	0	control	dry	TW-0568	146
0	[0,15]	0	ORS	dry	TW-0794	126
0	[0,15]	0	control	dry	WK-0567	159
0	[0,15]	0	ORS	dry	DL-0583	254
0	[0,15]	0	ORS	dry	HP-0574	86
0	[0,15]	0	ORS	dry	HT-0621	129
0	[0,15]	0	control	dry	KK-0610	318
0	[0,15]	0	control	dry	MP-0586	336
0	[0,15]	0	control	dry	PW-0563	134
0	[0,15]	0	ORS	dry	TK-0814	296
0	[0,15]	0	ORS	dry	TM-0798	99
0	[0,15]	0	control	dry	TN-0579	114
0	[0,15]	0	control	dry	TW-0568	146
0	[0,15]	0	ORS	dry	TW-0794	126
0	[0,15]	0	control	dry	WK-0567	159
0	[0,15]	0	ORS	dry	DL-0583	254
0	[0,15]	0	ORS	dry	HP-0574	86
0	[0,15]	0	ORS	dry	HT-0621	129
0	[0,15]	0	control	dry	KK-0610	318
0	[0,15]	0	control	dry	MP-0586	336
0	[0,15]	0	control	dry	PW-0563	134
0	[0,15]	0	ORS	dry	TK-0814	296
0	[0,15]	0	ORS	dry	TM-0798	99
0	[0,15]	0	control	dry	TN-0579	114
0	[0,15]	0	control	dry	TW-0568	146
0	[0,15]	0	ORS	dry	TW-0794	126
0	[0,15]	0	control	dry	WK-0567	159
0	[0,15]	0	ORS	dry	DL-0583	254
0	[0,15]	0	ORS	dry	HP-0574	86
0	[0,15]	0	ORS	dry	HT-0621	129
0	[0,15]	0	control	dry	KK-0610	318
0	[0,15]	0	control	dry	MP-0586	336
0	[0,15]	0	control	dry	PW-0563	134
0	[0,15]	0	ORS	dry	TK-0814	296
0	[0,15]	0	ORS	dry	TM-0798	99
0	[0,15]	0	control	dry	TN-0579	114
0	[0,15]	0	control	dry	TW-0568	146
0	[0,15]	0	ORS	dry	TW-0794	126
0	[0,15]	0	control	dry	WK-0567	159
0	[0,15]	0	ORS	dry	DL-0583	254
0	[0,15]	0	ORS	dry	HP-0574	86
0	[0,15]	0	ORS	dry	HT-0621	129
0	[0,15]	0	control	dry	KK-0610	318
0	[0,15]	0	control	dry	MP-0586	336
0	[0,15]	0	control	dry	PW-0563	134
0	[0,15]	0	ORS	dry	TK-0814	296
0	[0,15]	0	ORS	dry	TM-0798	99
0	[0,15]	0	control	dry	TN-0579	114
0	[0,15]	0	control	dry	TW-0568	146
0	[0,15]	0	ORS	dry	TW-0794	126
0	[0,15]	0	control	dry	WK-0567	159
0	[0,15]	0	ORS	dry	DL-0583	254
0	[0,15]	0	ORS	dry	HP-0574	86
0	[0,15]	0	ORS	dry	HT-0621	129
0	[0,15]	0	control	dry	KK-0610	318
0	[0,15]	0	control	dry	MP-0586	336
0	[0,15]	0	control	dry	PW-0563	134
0	[0,15]	0	ORS	dry	TK-0814	296
0	[0,15]	0	ORS	dry	TM-0798	99
0	[0,15]	0	control	dry	TN-0579	114
0	[0,15]	0	control	dry	TW-0568	146
0	[0,15]	0	ORS	dry	TW-0794	126
0	[0,15]	0	control	dry	WK-0567	159
0	[0,15]	0	ORS	dry	DL-0583	254
0	[0,15]	0	ORS	dry	HP-0574	86
0	[0,15]	0	ORS	dry	HT-0621	129
0	[0,15]	0	control	dry	KK-0610	318
0	[0,15]	0	control	dry	MP-0586	336
0	[0,15]	0	control	dry	PW-0563	134
0	[0,15]	0	ORS	dry	TK-0814	296
0	[0,15]	0	ORS	dry	TM-0798	99
0	[0,15]	0	control	dry	TN-0579	114
0	[0,15]	0	control	dry	TW-0568	146
0	[0,15]	0	ORS	dry	TW-0794	126
0	[0,15]	0	control	dry	WK-0567	159
0	[0,15]	0	ORS	dry	DL-0583	254
0	[0,15]	0	ORS	dry	HP-0574	86
0	[0,15]	0	ORS	dry	HT-0621	129
0	[0,15]	0	control	dry	KK-0610	318
0	[0,15]	0	control	dry	MP-0586	336
0	[0,15]	0	control	dry	PW-0563	134
0	[0,15]	0	ORS	dry	TK-0814	296
0	[0,15]	0	ORS	dry	TM-0798	99
0	[0,15]	0	control	dry	TN-0579	114
0	[0,15]	0	control	dry	TW-0568	146
0	[0,15]	0	ORS	dry	TW-0794	126
0	[0,15]	0	control	dry	WK-0567	159
0	[0,15]	0	ORS	dry	DL-0583	254
0	[0,15]	0	ORS	dry	HP-0574	86
0	[0,15]	0	ORS	dry	HT-0621	129
0	[0,15]	0	control	dry	KK-0610	318
0	[0,15]	0	control	dry	MP-0586	336
0	[0,15]	0	control	dry	PW-0563	134
0	[0,15]	0	ORS	dry	TK-0814	296
0	[0,15]	0	ORS	dry	TM-0798	99
0	[0,15]	0	control	dry	TN-0579	114
0	[0,15]	0	control	dry	TW-0568	146
0	[0,15]	0	ORS	dry	TW-0794	126
0	[0,15]	0	control	dry	WK-0567	159
0	[0,15]	0	ORS	dry	DL-0583	254
0	[0,15]	0	ORS	dry	HP-0574	86
0	[0,15]	0	ORS	dry	HT-0621	129
0	[0,15]	0	control	dry	KK-0610	318
0	[0,15]	0	control	dry	MP-0586	336
0	[0,15]	0	control	dry	PW-0563	134
0	[0,15]	0	ORS	dry	TK-0814	296
0	[0,15]	0	ORS	dry	TM-0798	99
0	[0,15]	0	control	dry	TN-0579	114
0	[0,15]	0	control	dry	TW-0568	146
0	[0,15]	0	ORS	dry	TW-0794	126
0	[0,15]	0	control	dry	WK-0567	159
0	[0,15]	0	ORS	dry	DL-0583	254
0	[0,15]	0	ORS	dry	HP-0574	86
0	[0,15]	0	ORS	dry	HT-0621	129
0	[0,15]	0	control	dry	KK-0610	318
0	[0,15]	0	control	dry	MP-0586	336
0	[0,15]	0	control	dry	PW-0563	134
0	[0,15]	0	ORS	dry	TK-0814	296
0	[0,15]	0	ORS	dry	TM-0798	99
0	[0,15]	0	control	dry	TN-0579	114
0	[0,15]	0	control	dry	TW-0568	146
0	[0,15]	0	ORS	dry	TW-0794	126
0	[0,15]	0	control	dry	WK-0567	159
0	[0,15]	0	ORS	dry	DL-0583	254
0	[0,15]	0	ORS	dry	HP-0574	86
0	[0,15]	0	ORS	dry	HT-0621	129
0	[0,15]	0	control	dry	KK-0610	318
0	[0,15]	0	control	dry	MP-0586	336
0	[0,15]	0	control	dry	PW-0563	134
0	[0,15]	0	ORS	dry	TK-0814	296
0	[0,15]	0	ORS	dry	TM-0798	99
0	[0,15]	0	control	dry	TN-0579	114
0	[0,15]	0	control	dry	TW-0568	146
0	[0,15]	0	ORS	dry	TW-0794	126
0	[0,15]	0	control	dry	WK-0567	159
0	[0,15]	0	ORS	dry	DL-0583	254
0	[0,15]	0	ORS	dry	HP-0574	86
0	[0,15]	0	ORS	dry	HT-0621	129
0	[0,15]	0	control	dry	KK-0610	318
0	[0,15]	0	control	dry	MP-0586	336
0	[0,15]	0	control	dry	PW-0563	134
0	[0,15]	0	ORS	dry	TK-0814	296
0	[0,15]	0	ORS	dry	TM-0798	99
0	[0,15]	0	control	dry	TN-0579	114
0	[0,15]	0	control	dry	TW-0568	146
0	[0,15]	0	ORS	dry	TW-0794	126
0	[0,15]	0	control	dry	WK-0567	159
0	[0,15]	0	ORS	dry	DL-0583	254
0	[0,15]	0	ORS	dry	HP-0574	86
0	[0,15]	0	ORS	dry	HT-0621	129
0	[0,15]	0	control	dry	KK-0610	318
0	[0,15]	0	control	dry	MP-0586	336
0	[0,15]	0	control	dry	PW-0563	134
0	[0,15]	0	ORS	dry	TK-0814	296
0	[0,15]	0	ORS	dry	TM-0798	99
0	[0,15]	0	control	dry	TN-0579	114
0	[0,15]	0	control	dry	TW-0568	146
0	[0,15]	0	ORS	dry	TW-0794	126
0	[0,15]	0	control	dry	WK-0567	159
0	[0,15]	0	ORS	dry	DL-0583	254
0	[0,15]	0	ORS	dry	HP-0574	86
0	[0,15]	0	ORS	dry	HT-0621	129
0	[0,15]	0	control	dry	KK-0610	318
0	[0,15]	0	control	dry	MP-0586	336
0	[0,15]	0	control	dry	PW-0563	134
0	[0,15]	0	ORS	dry	TK-0814	296
0	[0,15]	0	ORS	dry	TM-0798	99
0	[0,15]	0	control	dry	TN-0579	114
0	[0,15]	0	control	dry	TW-0568	146
0	[0,15]	0	ORS	dry	TW-0794	126
0	[0,15]	0	control	dry	WK-0567	159
0	[0,15]	0	ORS	dry	DL-0583	254
0	[0,15]	0	ORS	dry	HP-0574	86
0	[0,15]	0	ORS	dry	HT-0621	129
0	[0,15]	0	control	dry	KK-0610	318
0	[0,15]	0	control	dry	MP-0586	336
0	[0,15]	0	control	dry	PW-0563	134
0	[0,15]	0	ORS	dry	TK-0814	296
0	[0,15]	0	ORS	dry	TM-0798	99
0	[0,15]	0	control	dry	TN-0579	114
0	[0,15]	0	control	dry	TW-0568	146
0	[0,15]	0	ORS	dry	TW-0794	126
0	[0,15]	0	control	dry	WK-0567	159
0	[0,15]	0	ORS	dry	DL-0583	254
0	[0,15]	0	ORS	dry	HP-0574	86
0	[0,15]	0	ORS	dry	HT-0621	129
0	[0,15]	0	control	dry	KK-0610	318
0	[0,15]	0	control	dry	MP-0586	336
0	[0,15]	0	control	dry	PW-0563	134
0	[0,15]	0	ORS	dry	TK-0814	296
0	[0,15]	0	ORS	dry	TM-0798	99
0	[0,15]	0	control	dry	TN-0579	114
0	[0,15]	0	control	dry	TW-0568	146
0	[0,15]	0	ORS	dry	TW-0794	126
0	[0,15]	0	control	dry	WK-0567	159
0	[0,15]	0	ORS	dry	DL-0583	254
0	[0,15]	0	ORS	dry	HP-0574	86
0	[0,15]	0	ORS	dry	HT-0621	129
0	[0,15]	0	control	dry	KK-0610	318
0	[0,15]	0	control	dry	MP-0586	336
0	[0,15]	0	control	dry	PW-0563	134
0	[0,15]	0	ORS	dry	TK-0814	296
0	[0,15]	0	ORS	dry	TM-0798	99
0	[0,15]	0	control	dry	TN-0579	114
0	[0,15]	0	control	dry	TW-0568	146
0	[0,15]	0	ORS	dry	TW-0794	126
0	[0,15]	0	control	dry	WK-0567	159
0	[0,15]	0	ORS	dry	DL-0583	254
0	[0,15]	0	ORS	dry	HP-0574	86
0	[0,15]	0	ORS	dry	HT-0621	129
0	[0,15]	0	control	dry	KK-0610	318
0	[0,15]	0	control	dry	MP-0586	336
0	[0,15]	0	control	dry	PW-0563	134
0	[0,15]	0	ORS	dry	TK-0814	296
0	[0,15]	0	ORS	dry	TM-0798	99
0	[0,15]	0	control	dry	TN-0579	114
0	[0,15]	0	control	dry	TW-0568	146
0	[0,15]	0	ORS	dry	TW-0794	126
0	[0,15]	0	control	dry	WK-0567	159
0	[0,15]	0	ORS	dry	DL-0583	254
0	[0,15]	0	ORS	dry	HP-0574	86
0	[0,15]	0	ORS	dry	HT-0621	129
0	[0,15]	0	control	dry	KK-0610	318
0	[0,15]	0	control	dry	MP-0586	336
0	[0,15]	0	control	dry	PW-0563	134
0	[0,15]	0	ORS	dry	TK-0814	296
0	[0,15]	0	ORS	dry	TM-0798	99
0	[0,15]	0	control	dry	TN-0579	114
0	[0,15]	0	control	dry	TW-0568	146
0	[0,15]	0	ORS	dry	TW-0794	126
0	[0,15]	0	control	dry	WK-0567	159
0	[0,15]	0	ORS	dry	DL-0583	254
1	[0,15]	0	ORS	dry	HP-0574	86
0	[0,15]	0	ORS	dry	HT-0621	129
0	[0,15]	0	control	dry	KK-0610	318
0	[0,15]	0	control	dry	MP-0586	336
0	[0,15]	0	control	dry	PW-0563	134
0	[0,15]	0	ORS	dry	TK-0814	296
0	[0,15]	0	ORS	dry	TM-0798	99
0	[0,15]	0	control	dry	TN-0579	114
0	[0,15]	0	control	dry	TW-0568	146
0	[0,15]	0	ORS	dry	TW-0794	126
0	[0,15]	0	control	dry	WK-0567	159
0	[0,15]	0	ORS	dry	DL-0583	254
0	[0,15]	0	ORS	dry	HP-0574	86
0	[0,15]	0	ORS	dry	HT-0621	129
0	[0,15]	0	control	dry	KK-0610	318
0	[0,15]	0	control	dry	MP-0586	336
0	[0,15]	0	control	dry	PW-0563	134
0	[0,15]	0	ORS	dry	TK-0814	296
0	[0,15]	0	ORS	dry	TM-0798	99
0	[0,15]	0	control	dry	TN-0579	114
0	[0,15]	0	control	dry	TW-0568	146
0	[0,15]	0	ORS	dry	TW-0794	126
0	[0,15]	0	control	dry	WK-0567	159
0	[0,15]	0	ORS	dry	DL-0583	254
0	[0,15]	0	ORS	dry	HP-0574	86
0	[0,15]	0	ORS	dry	HT-0621	129
0	[0,15]	0	control	dry	KK-0610	318
0	[0,15]	0	control	dry	MP-0586	336
0	[0,15]	0	control	dry	PW-0563	134
0	[0,15]	0	ORS	dry	TK-0814	296
0	[0,15]	0	ORS	dry	TM-0798	99
0	[0,15]	0	control	dry	TN-0579	114
0	[0,15]	0	control	dry	TW-0568	146
0	[0,15]	0	ORS	dry	TW-0794	126
0	[0,15]	0	control	dry	WK-0567	159
0	[0,15]	0	ORS	dry	DL-0583	254
0	[0,15]	0	ORS	dry	HP-0574	86
0	[0,15]	0	ORS	dry	HT-0621	129
0	[0,15]	0	control	dry	KK-0610	318
0	[0,15]	0	control	dry	MP-0586	336
0	[0,15]	0	control	dry	PW-0563	134
0	[0,15]	0	ORS	dry	TK-0814	296
0	[0,15]	0	ORS	dry	TM-0798	99
0	[0,15]	0	control	dry	TN-0579	114
0	[0,15]	0	control	dry	TW-0568	146
0	[0,15]	0	ORS	dry	TW-0794	126
0	[0,15]	0	control	dry	WK-0567	159
1	[0,15]	0	ORS	dry	DL-0583	254
0	[0,15]	0	ORS	dry	HP-0574	86
0	[0,15]	0	ORS	dry	HT-0621	129
0	[0,15]	0	control	dry	KK-0610	318
0	[0,15]	0	control	dry	MP-0586	336
0	[0,15]	0	control	dry	PW-0563	134
0	[0,15]	0	ORS	dry	TK-0814	296
0	[0,15]	0	ORS	dry	TM-0798	99
0	[0,15]	0	control	dry	TN-0579	114
0	[0,15]	0	control	dry	TW-0568	146
0	[0,15]	0	ORS	dry	TW-0794	126
0	[0,15]	0	control	dry	WK-0567	159
0	[0,15]	0	ORS	dry	DL-0583	254
0	[0,15]	0	ORS	dry	HP-0574	86
0	[0,15]	0	ORS	dry	HT-0621	129
0	[0,15]	0	control	dry	KK-0610	318
0	[0,15]	0	control	dry	MP-0586	336
0	[0,15]	0	control	dry	PW-0563	134
0	[0,15]	0	ORS	dry	TK-0814	296
0	[0,15]	0	ORS	dry	TM-0798	99
0	[0,15]	0	control	dry	TN-0579	114
0	[0,15]	0	control	dry	TW-0568	146
0	[0,15]	0	ORS	dry	TW-0794	126
0	[0,15]	0	control	dry	WK-0567	159
0	[0,15]	0	ORS	dry	DL-0583	254
0	[0,15]	0	ORS	dry	HP-0574	86
0	[0,15]	0	ORS	dry	HT-0621	129
0	[0,15]	0	control	dry	KK-0610	318
0	[0,15]	0	control	dry	MP-0586	336
0	[0,15]	0	control	dry	PW-0563	134
0	[0,15]	0	ORS	dry	TK-0814	296
0	[0,15]	0	ORS	dry	TM-0798	99
0	[0,15]	0	control	dry	TN-0579	114
0	[0,15]	0	control	dry	TW-0568	146
0	[0,15]	0	ORS	dry	TW-0794	126
0	[0,15]	0	control	dry	WK-0567	159
0	[0,15]	0	ORS	dry	DL-0583	254
0	[0,15]	0	ORS	dry	HP-0574	86
0	[0,15]	0	ORS	dry	HT-0621	129
0	[0,15]	0	control	dry	KK-0610	318
0	[0,15]	0	control	dry	MP-0586	336
0	[0,15]	0	control	dry	PW-0563	134
0	[0,15]	0	ORS	dry	TK-0814	296
0	[0,15]	0	ORS	dry	TM-0798	99
0	[0,15]	0	control	dry	TN-0579	114
0	[0,15]	0	control	dry	TW-0568	146
0	[0,15]	0	ORS	dry	TW-0794	126
0	[0,15]	0	control	dry	WK-0567	159
0	[0,15]	0	ORS	dry	DL-0583	254
0	[0,15]	0	ORS	dry	HP-0574	86
0	[0,15]	0	ORS	dry	HT-0621	129
0	[0,15]	0	control	dry	KK-0610	318
0	[0,15]	0	control	dry	MP-0586	336
0	[0,15]	0	control	dry	PW-0563	134
0	[0,15]	0	ORS	dry	TK-0814	296
0	[0,15]	0	ORS	dry	TM-0798	99
0	[0,15]	0	control	dry	TN-0579	114
0	[0,15]	0	control	dry	TW-0568	146
0	[0,15]	0	ORS	dry	TW-0794	126
0	[0,15]	0	control	dry	WK-0567	159
0	[0,15]	0	ORS	dry	DL-0583	254
0	[0,15]	0	ORS	dry	HP-0574	86
0	[0,15]	0	ORS	dry	HT-0621	129
0	[0,15]	0	control	dry	KK-0610	318
0	[0,15]	0	control	dry	MP-0586	336
0	[0,15]	0	control	dry	PW-0563	134
0	[0,15]	0	ORS	dry	TK-0814	296
0	[0,15]	0	ORS	dry	TM-0798	99
0	[0,15]	0	control	dry	TN-0579	114
0	[0,15]	0	control	dry	TW-0568	146
0	[0,15]	0	ORS	dry	TW-0794	126
0	[0,15]	0	control	dry	WK-0567	159
0	[0,15]	0	ORS	dry	DL-0583	254
0	[0,15]	0	ORS	dry	HP-0574	86
0	[0,15]	0	ORS	dry	HT-0621	129
0	[0,15]	0	control	dry	KK-0610	318
0	[0,15]	0	control	dry	MP-0586	336
0	[0,15]	0	control	dry	PW-0563	134
0	[0,15]	0	ORS	dry	TK-0814	296
0	[0,15]	0	ORS	dry	TM-0798	99
0	[0,15]	0	control	dry	TN-0579	114
0	[0,15]	0	control	dry	TW-0568	146
0	[0,15]	0	ORS	dry	TW-0794	126
0	[0,15]	0	control	dry	WK-0567	159
0	[0,15]	0	ORS	dry	DL-0583	254
0	[0,15]	0	ORS	dry	HP-0574	86
0	[0,15]	0	ORS	dry	HT-0621	129
0	[0,15]	0	control	dry	KK-0610	318
0	[0,15]	0	control	dry	MP-0586	336
0	[0,15]	0	control	dry	PW-0563	134
0	[0,15]	0	ORS	dry	TK-0814	296
0	[0,15]	0	ORS	dry	TM-0798	99
0	[0,15]	0	control	dry	TN-0579	114
0	[0,15]	0	control	dry	TW-0568	146
0	[0,15]	0	ORS	dry	TW-0794	126
0	[0,15]	0	control	dry	WK-0567	159
0	[0,15]	0	ORS	dry	DL-0583	254
0	[0,15]	0	ORS	dry	HP-0574	86
0	[0,15]	0	ORS	dry	HT-0621	129
0	[0,15]	0	control	dry	KK-0610	318
0	[0,15]	0	control	dry	MP-0586	336
0	[0,15]	0	control	dry	PW-0563	134
0	[0,15]	0	ORS	dry	TK-0814	296
0	[0,15]	0	ORS	dry	TM-0798	99
0	[0,15]	0	control	dry	TN-0579	114
0	[0,15]	0	control	dry	TW-0568	146
0	[0,15]	0	ORS	dry	TW-0794	126
0	[0,15]	0	control	dry	WK-0567	159
0	[0,15]	0	ORS	dry	DL-0583	254
0	[0,15]	0	ORS	dry	HP-0574	86
0	[0,15]	0	ORS	dry	HT-0621	129
0	[0,15]	0	control	dry	KK-0610	318
0	[0,15]	0	control	dry	MP-0586	336
0	[0,15]	0	control	dry	PW-0563	134
0	[0,15]	0	ORS	dry	TK-0814	296
0	[0,15]	0	ORS	dry	TM-0798	99
0	[0,15]	0	control	dry	TN-0579	114
0	[0,15]	0	control	dry	TW-0568	146
0	[0,15]	0	ORS	dry	TW-0794	126
0	[0,15]	0	control	dry	WK-0567	159
0	[0,15]	0	ORS	dry	DL-0583	254
0	[0,15]	0	ORS	dry	HP-0574	86
0	[0,15]	0	ORS	dry	HT-0621	129
0	[0,15]	0	control	dry	KK-0610	318
0	[0,15]	0	control	dry	MP-0586	336
0	[0,15]	0	control	dry	PW-0563	134
0	[0,15]	0	ORS	dry	TK-0814	296
0	[0,15]	0	ORS	dry	TM-0798	99
0	[0,15]	0	control	dry	TN-0579	114
0	[0,15]	0	control	dry	TW-0568	146
0	[0,15]	0	ORS	dry	TW-0794	126
0	[0,15]	0	control	dry	WK-0567	159
0	[0,15]	0	ORS	dry	DL-0583	254
0	[0,15]	0	ORS	dry	HP-0574	86
0	[0,15]	0	ORS	dry	HT-0621	129
0	[0,15]	0	control	dry	KK-0610	318
0	[0,15]	0	control	dry	MP-0586	336
0	[0,15]	0	control	dry	PW-0563	134
0	[0,15]	0	ORS	dry	TK-0814	296
0	[0,15]	0	ORS	dry	TM-0798	99
0	[0,15]	0	control	dry	TN-0579	114
0	[0,15]	0	control	dry	TW-0568	146
0	[0,15]	0	ORS	dry	TW-0794	126
0	[0,15]	0	control	dry	WK-0567	159
0	[0,15]	0	ORS	dry	DL-0583	254
0	[0,15]	0	ORS	dry	HP-0574	86
0	[0,15]	0	ORS	dry	HT-0621	129
0	[0,15]	0	control	dry	KK-0610	318
0	[0,15]	0	control	dry	MP-0586	336
0	[0,15]	0	control	dry	PW-0563	134
0	[0,15]	0	ORS	dry	TK-0814	296
0	[0,15]	0	ORS	dry	TM-0798	99
0	[0,15]	0	control	dry	TN-0579	114
0	[0,15]	0	control	dry	TW-0568	146
0	[0,15]	0	ORS	dry	TW-0794	126
0	[0,15]	0	control	dry	WK-0567	159
0	[0,15]	0	ORS	dry	DL-0583	254
0	[0,15]	0	ORS	dry	HP-0574	86
0	[0,15]	0	ORS	dry	HT-0621	129
0	[0,15]	0	control	dry	KK-0610	318
0	[0,15]	0	control	dry	MP-0586	336
0	[0,15]	0	control	dry	PW-0563	134
0	[0,15]	0	ORS	dry	TK-0814	296
0	[0,15]	0	ORS	dry	TM-0798	99
0	[0,15]	0	control	dry	TN-0579	114
0	[0,15]	0	control	dry	TW-0568	146
0	[0,15]	0	ORS	dry	TW-0794	126
0	[0,15]	0	control	dry	WK-0567	159
0	[0,15]	0	ORS	dry	DL-0583	254
0	[0,15]	0	ORS	dry	HP-0574	86
0	[0,15]	0	ORS	dry	HT-0621	129
0	[0,15]	0	control	dry	KK-0610	318
0	[0,15]	0	control	dry	MP-0586	336
0	[0,15]	0	control	dry	PW-0563	134
0	[0,15]	0	ORS	dry	TK-0814	296
0	[0,15]	0	ORS	dry	TM-0798	99
0	[0,15]	0	control	dry	TN-0579	114
0	[0,15]	0	control	dry	TW-0568	146
0	[0,15]	0	ORS	dry	TW-0794	126
0	[0,15]	0	control	dry	WK-0567	159
0	[0,15]	0	ORS	dry	DL-0583	254
0	[0,15]	0	ORS	dry	HP-0574	86
0	[0,15]	0	ORS	dry	HT-0621	129
0	[0,15]	0	control	dry	KK-0610	318
0	[0,15]	0	control	dry	MP-0586	336
0	[0,15]	0	control	dry	PW-0563	134
0	[0,15]	0	ORS	dry	TK-0814	296
0	[0,15]	0	ORS	dry	TM-0798	99
0	[0,15]	0	control	dry	TN-0579	114
0	[0,15]	0	control	dry	TW-0568	146
0	[0,15]	0	ORS	dry	TW-0794	126
0	[0,15]	0	control	dry	WK-0567	159
0	[0,15]	0	ORS	dry	DL-0583	254
0	[0,15]	0	ORS	dry	HP-0574	86
0	[0,15]	0	ORS	dry	HT-0621	129
0	[0,15]	0	control	dry	KK-0610	318
0	[0,15]	0	control	dry	MP-0586	336
0	[0,15]	0	control	dry	PW-0563	134
0	[0,15]	0	ORS	dry	TK-0814	296
0	[0,15]	0	ORS	dry	TM-0798	99
0	[0,15]	0	control	dry	TN-0579	114
0	[0,15]	0	control	dry	TW-0568	146
0	[0,15]	0	ORS	dry	TW-0794	126
0	[0,15]	0	control	dry	WK-0567	159
0	[0,15]	0	ORS	dry	DL-0583	254
0	[0,15]	0	ORS	dry	HP-0574	86
0	[0,15]	0	ORS	dry	HT-0621	129
0	[0,15]	0	control	dry	KK-0610	318
0	[0,15]	0	control	dry	MP-0586	336
0	[0,15]	0	control	dry	PW-0563	134
0	[0,15]	0	ORS	dry	TK-0814	296
0	[0,15]	0	ORS	dry	TM-0798	99
0	[0,15]	0	control	dry	TN-0579	114
0	[0,15]	0	control	dry	TW-0568	146
0	[0,15]	0	ORS	dry	TW-0794	126
0	[0,15]	0	control	dry	WK-0567	159
0	[0,15]	0	ORS	dry	DL-0583	254
0	[0,15]	0	ORS	dry	HP-0574	86
0	[0,15]	0	ORS	dry	HT-0621	129
0	[0,15]	0	control	dry	KK-0610	318
0	[0,15]	0	control	dry	MP-0586	336
0	[0,15]	0	control	dry	PW-0563	134
0	[0,15]	0	ORS	dry	TK-0814	296
0	[0,15]	0	ORS	dry	TM-0798	99
0	[0,15]	0	control	dry	TN-0579	114
0	[0,15]	0	control	dry	TW-0568	146
0	[0,15]	0	ORS	dry	TW-0794	126
0	[0,15]	0	control	dry	WK-0567	159
0	[0,15]	0	ORS	dry	DL-0583	254
0	[0,15]	0	ORS	dry	HP-0574	86
0	[0,15]	0	ORS	dry	HT-0621	129
0	[0,15]	0	control	dry	KK-0610	318
0	[0,15]	0	control	dry	MP-0586	336
0	[0,15]	0	control	dry	PW-0563	134
0	[0,15]	0	ORS	dry	TK-0814	296
0	[0,15]	0	ORS	dry	TM-0798	99
0	[0,15]	0	control	dry	TN-0579	114
0	[0,15]	0	control	dry	TW-0568	146
0	[0,15]	0	ORS	dry	TW-0794	126
0	[0,15]	0	control	dry	WK-0567	159
0	[0,15]	0	ORS	dry	DL-0583	254
0	[0,15]	0	ORS	dry	HP-0574	86
0	[0,15]	0	ORS	dry	HT-0621	129
0	[0,15]	0	control	dry	KK-0610	318
0	[0,15]	0	control	dry	MP-0586	336
0	[0,15]	0	control	dry	PW-0563	134
0	[0,15]	0	ORS	dry	TK-0814	296
0	[0,15]	0	ORS	dry	TM-0798	99
0	[0,15]	0	control	dry	TN-0579	114
0	[0,15]	0	control	dry	TW-0568	146
0	[0,15]	0	ORS	dry	TW-0794	126
0	[0,15]	0	control	dry	WK-0567	159
0	[0,15]	0	ORS	dry	DL-0583	254
0	[0,15]	0	ORS	dry	HP-0574	86
0	[0,15]	0	ORS	dry	HT-0621	129
0	[0,15]	0	control	dry	KK-0610	318
0	[0,15]	0	control	dry	MP-0586	336
0	[0,15]	0	control	dry	PW-0563	134
0	[0,15]	0	ORS	dry	TK-0814	296
0	[0,15]	0	ORS	dry	TM-0798	99
0	[0,15]	0	control	dry	TN-0579	114
0	[0,15]	0	control	dry	TW-0568	146
0	[0,15]	0	ORS	dry	TW-0794	126
0	[0,15]	0	control	dry	WK-0567	159
0	[0,15]	0	ORS	dry	DL-0583	254
0	[0,15]	0	ORS	dry	HP-0574	86
0	[0,15]	0	ORS	dry	HT-0621	129
0	[0,15]	0	control	dry	KK-0610	318
0	[0,15]	0	control	dry	MP-0586	336
0	[0,15]	0	control	dry	PW-0563	134
0	[0,15]	0	ORS	dry	TK-0814	296
0	[0,15]	0	ORS	dry	TM-0798	99
0	[0,15]	0	control	dry	TN-0579	114
0	[0,15]	0	control	dry	TW-0568	146
0	[0,15]	0	ORS	dry	TW-0794	126
0	[0,15]	0	control	dry	WK-0567	159
0	[0,15]	0	ORS	dry	DL-0583	254
0	[0,15]	0	ORS	dry	HP-0574	86
0	[0,15]	0	ORS	dry	HT-0621	129
0	[0,15]	0	control	dry	KK-0610	318
0	[0,15]	0	control	dry	MP-0586	336
0	[0,15]	0	control	dry	PW-0563	134
0	[0,15]	0	ORS	dry	TK-0814	296
0	[0,15]	0	ORS	dry	TM-0798	99
0	[0,15]	0	control	dry	TN-0579	114
0	[0,15]	0	control	dry	TW-0568	146
0	[0,15]	0	ORS	dry	TW-0794	126
0	[0,15]	0	control	dry	WK-0567	159
0	[0,15]	0	ORS	dry	DL-0583	254
0	[0,15]	0	ORS	dry	HP-0574	86
0	[0,15]	0	ORS	dry	HT-0621	129
0	[0,15]	0	control	dry	KK-0610	318
0	[0,15]	0	control	dry	MP-0586	336
1	[0,15]	0	control	dry	PW-0563	134
0	[0,15]	0	ORS	dry	TK-0814	296
0	[0,15]	0	ORS	dry	TM-0798	99
0	[0,15]	0	control	dry	TN-0579	114
0	[0,15]	0	control	dry	TW-0568	146
0	[0,15]	0	ORS	dry	TW-0794	126
0	[0,15]	0	control	dry	WK-0567	159
0	[0,15]	0	ORS	dry	DL-0583	254
0	[0,15]	0	ORS	dry	HP-0574	86
0	[0,15]	0	ORS	dry	HT-0621	129
0	[0,15]	0	control	dry	KK-0610	318
0	[0,15]	0	control	dry	MP-0586	336
0	[0,15]	0	control	dry	PW-0563	134
0	[0,15]	0	ORS	dry	TK-0814	296
0	[0,15]	0	ORS	dry	TM-0798	99
0	[0,15]	0	control	dry	TN-0579	114
0	[0,15]	0	control	dry	TW-0568	146
0	[0,15]	0	ORS	dry	TW-0794	126
0	[0,15]	0	control	dry	WK-0567	159
0	[0,15]	0	ORS	dry	DL-0583	254
0	[0,15]	0	ORS	dry	HP-0574	86
0	[0,15]	0	ORS	dry	HT-0621	129
0	[0,15]	0	control	dry	KK-0610	318
0	[0,15]	0	control	dry	MP-0586	336
0	[0,15]	0	control	dry	PW-0563	134
0	[0,15]	0	ORS	dry	TK-0814	296
0	[0,15]	0	ORS	dry	TM-0798	99
0	[0,15]	0	control	dry	TN-0579	114
0	[0,15]	0	control	dry	TW-0568	146
0	[0,15]	0	ORS	dry	TW-0794	126
0	[0,15]	0	control	dry	WK-0567	159
0	[0,15]	0	ORS	dry	DL-0583	254
0	[0,15]	0	ORS	dry	HP-0574	86
0	[0,15]	0	ORS	dry	HT-0621	129
0	[0,15]	0	control	dry	KK-0610	318
0	[0,15]	0	control	dry	MP-0586	336
0	[0,15]	0	control	dry	PW-0563	134
0	[0,15]	0	ORS	dry	TK-0814	296
0	[0,15]	0	ORS	dry	TM-0798	99
0	[0,15]	0	control	dry	TN-0579	114
0	[0,15]	0	control	dry	TW-0568	146
0	[0,15]	0	ORS	dry	TW-0794	126
0	[0,15]	0	control	dry	WK-0567	159
0	[0,15]	0	ORS	dry	DL-0583	254
0	[0,15]	0	ORS	dry	HP-0574	86
0	[0,15]	0	ORS	dry	HT-0621	129
0	[0,15]	0	control	dry	KK-0610	318
0	[0,15]	0	control	dry	MP-0586	336
0	[0,15]	0	control	dry	PW-0563	134
0	[0,15]	0	ORS	dry	TK-0814	296
0	[0,15]	0	ORS	dry	TM-0798	99
0	[0,15]	0	control	dry	TN-0579	114
0	[0,15]	0	control	dry	TW-0568	146
0	[0,15]	0	ORS	dry	TW-0794	126
0	[0,15]	0	control	dry	WK-0567	159
0	[0,15]	0	ORS	dry	DL-0583	254
0	[0,15]	0	ORS	dry	HP-0574	86
0	[0,15]	0	ORS	dry	HT-0621	129
0	[0,15]	0	control	dry	KK-0610	318
0	[0,15]	0	control	dry	MP-0586	336
0	[0,15]	0	control	dry	PW-0563	134
0	[0,15]	0	ORS	dry	TK-0814	296
0	[0,15]	0	ORS	dry	TM-0798	99
0	[0,15]	0	control	dry	TN-0579	114
0	[0,15]	0	control	dry	TW-0568	146
0	[0,15]	0	ORS	dry	TW-0794	126
0	[0,15]	0	control	dry	WK-0567	159
0	[0,15]	0	ORS	dry	DL-0583	254
0	[0,15]	0	ORS	dry	HP-0574	86
0	[0,15]	0	ORS	dry	HT-0621	129
0	[0,15]	0	control	dry	KK-0610	318
0	[0,15]	0	control	dry	MP-0586	336
0	[0,15]	0	control	dry	PW-0563	134
0	[0,15]	0	ORS	dry	TK-0814	296
0	[0,15]	0	ORS	dry	TM-0798	99
0	[0,15]	0	control	dry	TN-0579	114
0	[0,15]	0	control	dry	TW-0568	146
0	[0,15]	0	ORS	dry	TW-0794	126
0	[0,15]	0	control	dry	WK-0567	159
0	[0,15]	0	ORS	dry	DL-0583	254
0	[0,15]	0	ORS	dry	HP-0574	86
0	[0,15]	0	ORS	dry	HT-0621	129
0	[0,15]	0	control	dry	KK-0610	318
0	[0,15]	0	control	dry	MP-0586	336
0	[0,15]	0	control	dry	PW-0563	134
0	[0,15]	0	ORS	dry	TK-0814	296
0	[0,15]	0	ORS	dry	TM-0798	99
0	[0,15]	0	control	dry	TN-0579	114
0	[0,15]	0	control	dry	TW-0568	146
0	[0,15]	0	ORS	dry	TW-0794	126
0	[0,15]	0	control	dry	WK-0567	159
0	[0,15]	0	ORS	dry	DL-0583	254
0	[0,15]	0	ORS	dry	HP-0574	86
0	[0,15]	0	ORS	dry	HT-0621	129
0	[0,15]	0	control	dry	KK-0610	318
0	[0,15]	0	control	dry	MP-0586	336
0	[0,15]	0	control	dry	PW-0563	134
0	[0,15]	0	ORS	dry	TK-0814	296
0	[0,15]	0	ORS	dry	TM-0798	99
0	[0,15]	0	control	dry	TN-0579	114
0	[0,15]	0	control	dry	TW-0568	146
0	[0,15]	0	ORS	dry	TW-0794	126
0	[0,15]	0	control	dry	WK-0567	159
0	[0,15]	0	ORS	dry	DL-0583	254
0	[0,15]	0	ORS	dry	HP-0574	86
0	[0,15]	0	ORS	dry	HT-0621	129
0	[0,15]	0	control	dry	KK-0610	318
0	[0,15]	0	control	dry	MP-0586	336
0	[0,15]	0	control	dry	PW-0563	134
0	[0,15]	0	ORS	dry	TK-0814	296
0	[0,15]	0	ORS	dry	TM-0798	99
0	[0,15]	0	control	dry	TN-0579	114
0	[0,15]	0	control	dry	TW-0568	146
0	[0,15]	0	ORS	dry	TW-0794	126
0	[0,15]	0	control	dry	WK-0567	159
0	[0,15]	0	ORS	dry	DL-0583	254
0	[0,15]	0	ORS	dry	HP-0574	86
0	[0,15]	0	ORS	dry	HT-0621	129
0	[0,15]	0	control	dry	KK-0610	318
0	[0,15]	0	control	dry	MP-0586	336
0	[0,15]	0	control	dry	PW-0563	134
0	[0,15]	0	ORS	dry	TK-0814	296
0	[0,15]	0	ORS	dry	TM-0798	99
0	[0,15]	0	control	dry	TN-0579	114
0	[0,15]	0	control	dry	TW-0568	146
0	[0,15]	0	ORS	dry	TW-0794	126
0	[0,15]	0	control	dry	WK-0567	159
0	[0,15]	0	ORS	dry	DL-0583	254
0	[0,15]	0	ORS	dry	HP-0574	86
0	[0,15]	0	ORS	dry	HT-0621	129
0	[0,15]	0	control	dry	KK-0610	318
0	[0,15]	0	control	dry	MP-0586	336
0	[0,15]	0	control	dry	PW-0563	134
0	[0,15]	0	ORS	dry	TK-0814	296
0	[0,15]	0	ORS	dry	TM-0798	99
0	[0,15]	0	control	dry	TN-0579	114
0	[0,15]	0	control	dry	TW-0568	146
0	[0,15]	0	ORS	dry	TW-0794	126
0	[0,15]	0	control	dry	WK-0567	159
0	[0,15]	0	ORS	dry	DL-0583	254
0	[0,15]	0	ORS	dry	HP-0574	86
0	[0,15]	0	ORS	dry	HT-0621	129
0	[0,15]	0	control	dry	KK-0610	318
0	[0,15]	0	control	dry	MP-0586	336
0	[0,15]	0	control	dry	PW-0563	134
0	[0,15]	0	ORS	dry	TK-0814	296
0	[0,15]	0	ORS	dry	TM-0798	99
0	[0,15]	0	control	dry	TN-0579	114
0	[0,15]	0	control	dry	TW-0568	146
0	[0,15]	0	ORS	dry	TW-0794	126
0	[0,15]	0	control	dry	WK-0567	159
0	[0,15]	0	ORS	dry	DL-0583	254
0	[0,15]	0	ORS	dry	HP-0574	86
0	[0,15]	0	ORS	dry	HT-0621	129
0	[0,15]	0	control	dry	KK-0610	318
0	[0,15]	0	control	dry	MP-0586	336
0	[0,15]	0	control	dry	PW-0563	134
0	[0,15]	0	ORS	dry	TK-0814	296
0	[0,15]	0	ORS	dry	TM-0798	99
0	[0,15]	0	control	dry	TN-0579	114
0	[0,15]	0	control	dry	TW-0568	146
0	[0,15]	0	ORS	dry	TW-0794	126
0	[0,15]	0	control	dry	WK-0567	159
0	[0,15]	0	ORS	dry	DL-0583	254
0	[0,15]	0	ORS	dry	HP-0574	86
0	[0,15]	0	ORS	dry	HT-0621	129
0	[0,15]	0	control	dry	KK-0610	318
0	[0,15]	0	control	dry	MP-0586	336
0	[0,15]	0	control	dry	PW-0563	134
0	[0,15]	0	ORS	dry	TK-0814	296
0	[0,15]	0	ORS	dry	TM-0798	99
0	[0,15]	0	control	dry	TN-0579	114
0	[0,15]	0	control	dry	TW-0568	146
0	[0,15]	0	ORS	dry	TW-0794	126
0	[0,15]	0	control	dry	WK-0567	159
0	[0,15]	0	ORS	dry	DL-0583	254
0	[0,15]	0	ORS	dry	HP-0574	86
0	[0,15]	0	ORS	dry	HT-0621	129
0	[0,15]	0	control	dry	KK-0610	318
0	[0,15]	0	control	dry	MP-0586	336
0	[0,15]	0	control	dry	PW-0563	134
0	[0,15]	0	ORS	dry	TK-0814	296
0	[0,15]	0	ORS	dry	TM-0798	99
0	[0,15]	0	control	dry	TN-0579	114
0	[0,15]	0	control	dry	TW-0568	146
0	[0,15]	0	ORS	dry	TW-0794	126
0	[0,15]	0	control	dry	WK-0567	159
0	[0,15]	0	ORS	dry	DL-0583	254
0	[0,15]	0	ORS	dry	HP-0574	86
0	[0,15]	0	ORS	dry	HT-0621	129
0	[0,15]	0	control	dry	KK-0610	318
0	[0,15]	0	control	dry	MP-0586	336
0	[0,15]	0	control	dry	PW-0563	134
0	[0,15]	0	ORS	dry	TK-0814	296
0	[0,15]	0	ORS	dry	TM-0798	99
0	[0,15]	0	control	dry	TN-0579	114
0	[0,15]	0	control	dry	TW-0568	146
0	[0,15]	0	ORS	dry	TW-0794	126
0	[0,15]	0	control	dry	WK-0567	159
0	[0,15]	0	ORS	dry	DL-0583	254
0	[0,15]	0	ORS	dry	HP-0574	86
0	[0,15]	0	ORS	dry	HT-0621	129
0	[0,15]	0	control	dry	KK-0610	318
0	[0,15]	0	control	dry	MP-0586	336
0	[0,15]	0	control	dry	PW-0563	134
0	[0,15]	0	ORS	dry	TK-0814	296
0	[0,15]	0	ORS	dry	TM-0798	99
0	[0,15]	0	control	dry	TN-0579	114
0	[0,15]	0	control	dry	TW-0568	146
0	[0,15]	0	ORS	dry	TW-0794	126
0	[0,15]	0	control	dry	WK-0567	159
0	[0,15]	0	ORS	dry	DL-0583	254
0	[0,15]	0	ORS	dry	HP-0574	86
0	[0,15]	0	ORS	dry	HT-0621	129
0	[0,15]	0	control	dry	KK-0610	318
0	[0,15]	0	control	dry	MP-0586	336
0	[0,15]	0	control	dry	PW-0563	134
0	[0,15]	0	ORS	dry	TK-0814	296
0	[0,15]	0	ORS	dry	TM-0798	99
0	[0,15]	0	control	dry	TN-0579	114
0	[0,15]	0	control	dry	TW-0568	146
0	[0,15]	0	ORS	dry	TW-0794	126
0	[0,15]	0	control	dry	WK-0567	159
0	[0,15]	0	ORS	dry	DL-0583	254
0	[0,15]	0	ORS	dry	HP-0574	86
0	[0,15]	0	ORS	dry	HT-0621	129
0	[0,15]	0	control	dry	KK-0610	318
0	[0,15]	0	control	dry	MP-0586	336
0	[0,15]	0	control	dry	PW-0563	134
0	[0,15]	0	ORS	dry	TK-0814	296
0	[0,15]	0	ORS	dry	TM-0798	99
0	[0,15]	0	control	dry	TN-0579	114
0	[0,15]	0	control	dry	TW-0568	146
0	[0,15]	0	ORS	dry	TW-0794	126
0	[0,15]	0	control	dry	WK-0567	159
0	[0,15]	0	ORS	dry	DL-0583	254
0	[0,15]	0	ORS	dry	HP-0574	86
0	[0,15]	0	ORS	dry	HT-0621	129
0	[0,15]	0	control	dry	KK-0610	318
0	[0,15]	0	control	dry	MP-0586	336
0	[0,15]	0	control	dry	PW-0563	134
0	[0,15]	0	ORS	dry	TK-0814	296
0	[0,15]	0	ORS	dry	TM-0798	99
0	[0,15]	0	control	dry	TN-0579	114
0	[0,15]	0	control	dry	TW-0568	146
0	[0,15]	0	ORS	dry	TW-0794	126
0	[0,15]	0	control	dry	WK-0567	159
0	[0,15]	0	ORS	dry	DL-0583	254
0	[0,15]	0	ORS	dry	HP-0574	86
0	[0,15]	0	ORS	dry	HT-0621	129
0	[0,15]	0	control	dry	KK-0610	318
0	[0,15]	0	control	dry	MP-0586	336
0	[0,15]	0	control	dry	PW-0563	134
0	[0,15]	0	ORS	dry	TK-0814	296
0	[0,15]	0	ORS	dry	TM-0798	99
0	[0,15]	0	control	dry	TN-0579	114
0	[0,15]	0	control	dry	TW-0568	146
0	[0,15]	0	ORS	dry	TW-0794	126
0	[0,15]	0	control	dry	WK-0567	159
0	[0,15]	0	ORS	dry	DL-0583	254
0	[0,15]	0	ORS	dry	HP-0574	86
0	[0,15]	0	ORS	dry	HT-0621	129
0	[0,15]	0	control	dry	KK-0610	318
0	[0,15]	0	control	dry	MP-0586	336
0	[0,15]	0	control	dry	PW-0563	134
0	[0,15]	0	ORS	dry	TK-0814	296
0	[0,15]	0	ORS	dry	TM-0798	99
0	[0,15]	0	control	dry	TN-0579	114
0	[0,15]	0	control	dry	TW-0568	146
0	[0,15]	0	ORS	dry	TW-0794	126
0	[0,15]	0	control	dry	WK-0567	159
0	[0,15]	0	ORS	dry	DL-0583	254
0	[0,15]	0	ORS	dry	HP-0574	86
0	[0,15]	0	ORS	dry	HT-0621	129
0	[0,15]	0	control	dry	KK-0610	318
0	[0,15]	0	control	dry	MP-0586	336
0	[0,15]	0	control	dry	PW-0563	134
0	[0,15]	0	ORS	dry	TK-0814	296
0	[0,15]	0	ORS	dry	TM-0798	99
0	[0,15]	0	control	dry	TN-0579	114
0	[0,15]	0	control	dry	TW-0568	146
0	[0,15]	0	ORS	dry	TW-0794	126
0	[0,15]	0	control	dry	WK-0567	159
0	[0,15]	0	ORS	dry	DL-0583	254
0	[0,15]	0	ORS	dry	HP-0574	86
0	[0,15]	0	ORS	dry	HT-0621	129
0	[0,15]	0	control	dry	KK-0610	318
0	[0,15]	0	control	dry	MP-0586	336
0	[0,15]	0	control	dry	PW-0563	134
0	[0,15]	0	ORS	dry	TK-0814	296
0	[0,15]	0	ORS	dry	TM-0798	99
0	[0,15]	0	control	dry	TN-0579	114
0	[0,15]	0	control	dry	TW-0568	146
0	[0,15]	0	ORS	dry	TW-0794	126
0	[0,15]	0	control	dry	WK-0567	159
0	[0,15]	0	ORS	dry	DL-0583	254
0	[0,15]	0	ORS	dry	HP-0574	86
0	[0,15]	0	ORS	dry	HT-0621	129
0	[0,15]	0	control	dry	KK-0610	318
0	[0,15]	0	control	dry	MP-0586	336
0	[0,15]	0	control	dry	PW-0563	134
0	[0,15]	0	ORS	dry	TK-0814	296
0	[0,15]	0	ORS	dry	TM-0798	99
0	[0,15]	0	control	dry	TN-0579	114
0	[0,15]	0	control	dry	TW-0568	146
0	[0,15]	0	ORS	dry	TW-0794	126
0	[0,15]	0	control	dry	WK-0567	159
0	[0,15]	0	ORS	dry	DL-0583	254
0	[0,15]	0	ORS	dry	HP-0574	86
0	[0,15]	0	ORS	dry	HT-0621	129
0	[0,15]	0	control	dry	KK-0610	318
0	[0,15]	0	control	dry	MP-0586	336
0	[0,15]	0	control	dry	PW-0563	134
0	[0,15]	0	ORS	dry	TK-0814	296
0	[0,15]	0	ORS	dry	TM-0798	99
0	[0,15]	0	control	dry	TN-0579	114
0	[0,15]	0	control	dry	TW-0568	146
0	[0,15]	0	ORS	dry	TW-0794	126
0	[0,15]	0	control	dry	WK-0567	159
0	[0,15]	0	ORS	dry	DL-0583	254
0	[0,15]	0	ORS	dry	HP-0574	86
0	[0,15]	0	ORS	dry	HT-0621	129
0	[0,15]	0	control	dry	KK-0610	318
0	[0,15]	0	control	dry	MP-0586	336
0	[0,15]	0	control	dry	PW-0563	134
0	[0,15]	0	ORS	dry	TK-0814	296
0	[0,15]	0	ORS	dry	TM-0798	99
0	[0,15]	0	control	dry	TN-0579	114
0	[0,15]	0	control	dry	TW-0568	146
0	[0,15]	0	ORS	dry	TW-0794	126
0	[0,15]	0	control	dry	WK-0567	159
0	[0,15]	0	ORS	dry	DL-0583	254
0	[0,15]	0	ORS	dry	HP-0574	86
0	[0,15]	0	ORS	dry	HT-0621	129
0	[0,15]	0	control	dry	KK-0610	318
0	[0,15]	0	control	dry	MP-0586	336
0	[0,15]	0	control	dry	PW-0563	134
0	[0,15]	0	ORS	dry	TK-0814	296
0	[0,15]	0	ORS	dry	TM-0798	99
0	[0,15]	0	control	dry	TN-0579	114
0	[0,15]	0	control	dry	TW-0568	146
0	[0,15]	0	ORS	dry	TW-0794	126
0	[0,15]	0	control	dry	WK-0567	159
0	[0,15]	0	ORS	dry	DL-0583	254
0	[0,15]	0	ORS	dry	HP-0574	86
0	[0,15]	0	ORS	dry	HT-0621	129
0	[0,15]	0	control	dry	KK-0610	318
0	[0,15]	0	control	dry	MP-0586	336
0	[0,15]	0	control	dry	PW-0563	134
0	[0,15]	0	ORS	dry	TK-0814	296
0	[0,15]	0	ORS	dry	TM-0798	99
0	[0,15]	0	control	dry	TN-0579	114
0	[0,15]	0	control	dry	TW-0568	146
0	[0,15]	0	ORS	dry	TW-0794	126
0	[0,15]	0	control	dry	WK-0567	159
0	[0,15]	0	ORS	dry	DL-0583	254
0	[0,15]	0	ORS	dry	HP-0574	86
0	[0,15]	0	ORS	dry	HT-0621	129
0	[0,15]	0	control	dry	KK-0610	318
0	[0,15]	0	control	dry	MP-0586	336
0	[0,15]	0	control	dry	PW-0563	134
0	[0,15]	0	ORS	dry	TK-0814	296
0	[0,15]	0	ORS	dry	TM-0798	99
0	[0,15]	0	control	dry	TN-0579	114
0	[0,15]	0	control	dry	TW-0568	146
0	[0,15]	0	ORS	dry	TW-0794	126
0	[0,15]	0	control	dry	WK-0567	159
0	[0,15]	0	ORS	dry	DL-0583	254
0	[0,15]	0	ORS	dry	HP-0574	86
0	[0,15]	0	ORS	dry	HT-0621	129
0	[0,15]	0	control	dry	KK-0610	318
0	[0,15]	0	control	dry	MP-0586	336
0	[0,15]	0	control	dry	PW-0563	134
0	[0,15]	0	ORS	dry	TK-0814	296
0	[0,15]	0	ORS	dry	TM-0798	99
0	[0,15]	0	control	dry	TN-0579	114
0	[0,15]	0	control	dry	TW-0568	146
0	[0,15]	0	ORS	dry	TW-0794	126
0	[0,15]	0	control	dry	WK-0567	159
0	[0,15]	0	ORS	dry	DL-0583	254
0	[0,15]	0	ORS	dry	HP-0574	86
0	[0,15]	0	ORS	dry	HT-0621	129
0	[0,15]	0	control	dry	KK-0610	318
0	[0,15]	0	control	dry	MP-0586	336
0	[0,15]	0	control	dry	PW-0563	134
0	[0,15]	0	ORS	dry	TK-0814	296
0	[0,15]	0	ORS	dry	TM-0798	99
0	[0,15]	0	control	dry	TN-0579	114
0	[0,15]	0	control	dry	TW-0568	146
0	[0,15]	0	ORS	dry	TW-0794	126
0	[0,15]	0	control	dry	WK-0567	159
0	[0,15]	0	ORS	dry	DL-0583	254
0	[0,15]	0	ORS	dry	HP-0574	86
0	[0,15]	0	ORS	dry	HT-0621	129
0	[0,15]	0	control	dry	KK-0610	318
0	[0,15]	0	control	dry	MP-0586	336
0	[0,15]	0	control	dry	PW-0563	134
0	[0,15]	0	ORS	dry	TK-0814	296
0	[0,15]	0	ORS	dry	TM-0798	99
0	[0,15]	0	control	dry	TN-0579	114
0	[0,15]	0	control	dry	TW-0568	146
0	[0,15]	0	ORS	dry	TW-0794	126
0	[0,15]	0	control	dry	WK-0567	159
0	[0,15]	0	ORS	dry	DL-0583	254
0	[0,15]	0	ORS	dry	HP-0574	86
0	[0,15]	0	ORS	dry	HT-0621	129
0	[0,15]	0	control	dry	KK-0610	318
0	[0,15]	0	control	dry	MP-0586	336
0	[0,15]	0	control	dry	PW-0563	134
0	[0,15]	0	ORS	dry	TK-0814	296
0	[0,15]	0	ORS	dry	TM-0798	99
0	[0,15]	0	control	dry	TN-0579	114
0	[0,15]	0	control	dry	TW-0568	146
0	[0,15]	0	ORS	dry	TW-0794	126
0	[0,15]	0	control	dry	WK-0567	159
0	[0,15]	0	ORS	dry	DL-0583	254
0	[0,15]	0	ORS	dry	HP-0574	86
0	[0,15]	0	ORS	dry	HT-0621	129
0	[0,15]	0	control	dry	KK-0610	318
0	[0,15]	0	control	dry	MP-0586	336
0	[0,15]	0	control	dry	PW-0563	134
0	[0,15]	0	ORS	dry	TK-0814	296
0	[0,15]	0	ORS	dry	TM-0798	99
0	[0,15]	0	control	dry	TN-0579	114
0	[0,15]	0	control	dry	TW-0568	146
0	[0,15]	0	ORS	dry	TW-0794	126
0	[0,15]	0	control	dry	WK-0567	159
0	[0,15]	0	ORS	dry	DL-0583	254
0	[0,15]	0	ORS	dry	HP-0574	86
0	[0,15]	0	ORS	dry	HT-0621	129
0	[0,15]	0	control	dry	KK-0610	318
0	[0,15]	0	control	dry	MP-0586	336
0	[0,15]	0	control	dry	PW-0563	134
0	[0,15]	0	ORS	dry	TK-0814	296
0	[0,15]	0	ORS	dry	TM-0798	99
0	[0,15]	0	control	dry	TN-0579	114
0	[0,15]	0	control	dry	TW-0568	146
0	[0,15]	0	ORS	dry	TW-0794	126
0	[0,15]	0	control	dry	WK-0567	159
0	[0,15]	0	ORS	dry	DL-0583	254
0	[0,15]	0	ORS	dry	HP-0574	86
0	[0,15]	0	ORS	dry	HT-0621	129
0	[0,15]	0	control	dry	KK-0610	318
0	[0,15]	0	control	dry	MP-0586	336
0	[0,15]	0	control	dry	PW-0563	134
0	[0,15]	0	ORS	dry	TK-0814	296
0	[0,15]	0	ORS	dry	TM-0798	99
0	[0,15]	0	control	dry	TN-0579	114
0	[0,15]	0	control	dry	TW-0568	146
0	[0,15]	0	ORS	dry	TW-0794	126
0	[0,15]	0	control	dry	WK-0567	159
0	[0,15]	0	ORS	dry	DL-0583	254
0	[0,15]	0	ORS	dry	HP-0574	86
0	[0,15]	0	ORS	dry	HT-0621	129
0	[0,15]	0	control	dry	KK-0610	318
0	[0,15]	0	control	dry	MP-0586	336
0	[0,15]	0	control	dry	PW-0563	134
0	[0,15]	0	ORS	dry	TK-0814	296
0	[0,15]	0	ORS	dry	TM-0798	99
0	[0,15]	0	control	dry	TN-0579	114
0	[0,15]	0	control	dry	TW-0568	146
0	[0,15]	0	ORS	dry	TW-0794	126
0	[0,15]	0	control	dry	WK-0567	159
0	[0,15]	0	ORS	dry	DL-0583	254
0	[0,15]	0	ORS	dry	HP-0574	86
0	[0,15]	0	ORS	dry	HT-0621	129
0	[0,15]	0	control	dry	KK-0610	318
0	[0,15]	0	control	dry	MP-0586	336
0	[0,15]	0	control	dry	PW-0563	134
0	[0,15]	0	ORS	dry	TK-0814	296
0	[0,15]	0	ORS	dry	TM-0798	99
0	[0,15]	0	control	dry	TN-0579	114
0	[0,15]	0	control	dry	TW-0568	146
0	[0,15]	0	ORS	dry	TW-0794	126
0	[0,15]	0	control	dry	WK-0567	159
0	[0,15]	0	ORS	dry	DL-0583	254
0	[0,15]	0	ORS	dry	HP-0574	86
0	[0,15]	0	ORS	dry	HT-0621	129
0	[0,15]	0	control	dry	KK-0610	318
2	[0,15]	0	control	dry	MP-0586	336
0	[0,15]	0	control	dry	PW-0563	134
0	[0,15]	0	ORS	dry	TK-0814	296
0	[0,15]	0	ORS	dry	TM-0798	99
0	[0,15]	0	control	dry	TN-0579	114
0	[0,15]	0	control	dry	TW-0568	146
0	[0,15]	0	ORS	dry	TW-0794	126
0	[0,15]	0	control	dry	WK-0567	159
0	[0,15]	0	ORS	dry	DL-0583	254
0	[0,15]	0	ORS	dry	HP-0574	86
0	[0,15]	0	ORS	dry	HT-0621	129
0	[0,15]	0	control	dry	KK-0610	318
0	[0,15]	0	control	dry	MP-0586	336
0	[0,15]	0	control	dry	PW-0563	134
0	[0,15]	0	ORS	dry	TK-0814	296
0	[0,15]	0	ORS	dry	TM-0798	99
0	[0,15]	0	control	dry	TN-0579	114
0	[0,15]	0	control	dry	TW-0568	146
0	[0,15]	0	ORS	dry	TW-0794	126
0	[0,15]	0	control	dry	WK-0567	159
0	[0,15]	0	ORS	dry	DL-0583	254
0	[0,15]	0	ORS	dry	HP-0574	86
0	[0,15]	0	ORS	dry	HT-0621	129
0	[0,15]	0	control	dry	KK-0610	318
0	[0,15]	0	control	dry	MP-0586	336
0	[0,15]	0	control	dry	PW-0563	134
0	[0,15]	0	ORS	dry	TK-0814	296
0	[0,15]	0	ORS	dry	TM-0798	99
0	[0,15]	0	control	dry	TN-0579	114
0	[0,15]	0	control	dry	TW-0568	146
0	[0,15]	0	ORS	dry	TW-0794	126
0	[0,15]	0	control	dry	WK-0567	159
0	[0,15]	0	ORS	dry	DL-0583	254
0	[0,15]	0	ORS	dry	HP-0574	86
0	[0,15]	0	ORS	dry	HT-0621	129
0	[0,15]	0	control	dry	KK-0610	318
1	[0,15]	0	control	dry	MP-0586	336
0	[0,15]	0	control	dry	PW-0563	134
0	[0,15]	0	ORS	dry	TK-0814	296
0	[0,15]	0	ORS	dry	TM-0798	99
0	[0,15]	0	control	dry	TN-0579	114
0	[0,15]	0	control	dry	TW-0568	146
0	[0,15]	0	ORS	dry	TW-0794	126
0	[0,15]	0	control	dry	WK-0567	159
0	[0,15]	0	ORS	dry	DL-0583	254
0	[0,15]	0	ORS	dry	HP-0574	86
0	[0,15]	0	ORS	dry	HT-0621	129
0	[0,15]	0	control	dry	KK-0610	318
0	[0,15]	0	control	dry	MP-0586	336
0	[0,15]	0	control	dry	PW-0563	134
0	[0,15]	0	ORS	dry	TK-0814	296
0	[0,15]	0	ORS	dry	TM-0798	99
0	[0,15]	0	control	dry	TN-0579	114
0	[0,15]	0	control	dry	TW-0568	146
0	[0,15]	0	ORS	dry	TW-0794	126
0	[0,15]	0	control	dry	WK-0567	159
0	[0,15]	0	ORS	dry	DL-0583	254
0	[0,15]	0	ORS	dry	HP-0574	86
0	[0,15]	0	ORS	dry	HT-0621	129
0	[0,15]	0	control	dry	KK-0610	318
0	[0,15]	0	control	dry	MP-0586	336
0	[0,15]	0	control	dry	PW-0563	134
0	[0,15]	0	ORS	dry	TK-0814	296
0	[0,15]	0	ORS	dry	TM-0798	99
0	[0,15]	0	control	dry	TN-0579	114
0	[0,15]	0	control	dry	TW-0568	146
0	[0,15]	0	ORS	dry	TW-0794	126
0	[0,15]	0	control	dry	WK-0567	159
0	[0,15]	0	ORS	dry	DL-0583	254
0	[0,15]	0	ORS	dry	HP-0574	86
0	[0,15]	0	ORS	dry	HT-0621	129
0	[0,15]	0	control	dry	KK-0610	318
0	[0,15]	0	control	dry	MP-0586	336
0	[0,15]	0	control	dry	PW-0563	134
0	[0,15]	0	ORS	dry	TK-0814	296
0	[0,15]	0	ORS	dry	TM-0798	99
0	[0,15]	0	control	dry	TN-0579	114
0	[0,15]	0	control	dry	TW-0568	146
0	[0,15]	0	ORS	dry	TW-0794	126
0	[0,15]	0	control	dry	WK-0567	159
0	[0,15]	0	ORS	dry	DL-0583	254
0	[0,15]	0	ORS	dry	HP-0574	86
0	[0,15]	0	ORS	dry	HT-0621	129
0	[0,15]	0	control	dry	KK-0610	318
0	[0,15]	0	control	dry	MP-0586	336
0	[0,15]	0	control	dry	PW-0563	134
0	[0,15]	0	ORS	dry	TK-0814	296
0	[0,15]	0	ORS	dry	TM-0798	99
0	[0,15]	0	control	dry	TN-0579	114
0	[0,15]	0	control	dry	TW-0568	146
0	[0,15]	0	ORS	dry	TW-0794	126
0	[0,15]	0	control	dry	WK-0567	159
0	[0,15]	0	ORS	dry	DL-0583	254
0	[0,15]	0	ORS	dry	HP-0574	86
0	[0,15]	0	ORS	dry	HT-0621	129
0	[0,15]	0	control	dry	KK-0610	318
0	[0,15]	0	control	dry	MP-0586	336
0	[0,15]	0	control	dry	PW-0563	134
0	[0,15]	0	ORS	dry	TK-0814	296
0	[0,15]	0	ORS	dry	TM-0798	99
0	[0,15]	0	control	dry	TN-0579	114
0	[0,15]	0	control	dry	TW-0568	146
0	[0,15]	0	ORS	dry	TW-0794	126
0	[0,15]	0	control	dry	WK-0567	159
0	[0,15]	0	ORS	dry	DL-0583	254
0	[0,15]	0	ORS	dry	HP-0574	86
0	[0,15]	0	ORS	dry	HT-0621	129
0	[0,15]	0	control	dry	KK-0610	318
0	[0,15]	0	control	dry	MP-0586	336
0	[0,15]	0	control	dry	PW-0563	134
0	[0,15]	0	ORS	dry	TK-0814	296
[truncated: 15,545 more rows]

## Sheet: resistance
no.alive.mosquitoes	no.exposed.mosquitoes	species	period	intervention.group	village
2	13	maculatus	0	ORS	DL-0583
0	1	tessellatus	0	ORS	DL-0583
1	9	jamesii	0	ORS	DL-0583
3	3	culicifacies	0	ORS	DL-0583
2	5	annularis	0	ORS	DL-0583
0	14	jamesii	0	ORS	DL-0583
0	4	annularis	0	ORS	DL-0583
0	13	maculatus	0	ORS	DL-0583
3	74	maculatus	0	ORS	DL-0583
8	165	annularis	0	ORS	DL-0583
0	14	tessellatus	0	ORS	DL-0583
0	33	jamesii	0	ORS	DL-0583
6	20	annularis	1	ORS	DL-0583
35	39	hyrcanus	1	ORS	DL-0583
0	2	minimus	1	ORS	DL-0583
6	11	jamesii	1	ORS	DL-0583
0	6	maculatus	1	ORS	DL-0583
0	2	tessellatus	1	ORS	DL-0583
9	9	hyrcanus	1	ORS	DL-0583
0	4	jamesii	1	ORS	DL-0583
3	8	annularis	1	ORS	DL-0583
5	8	maculatus	1	ORS	DL-0583
0	1	jamesii	1	ORS	DL-0583
1	3	minimus	1	ORS	DL-0583
0	2	minimus	1	ORS	DL-0583
4	7	maculatus	1	ORS	DL-0583
0	3	jamesii	1	ORS	DL-0583
2	10	jamesii	2	ORS	DL-0583
2	9	maculatus	2	ORS	DL-0583
3	6	minimus	2	ORS	DL-0583
3	11	maculatus	2	ORS	DL-0583
0	2	jamesii	2	ORS	DL-0583
17	36	jamesii	0	ORS	HP-0574
7	38	maculatus	0	ORS	HP-0574
16	51	annularis	0	ORS	HP-0574
0	4	minimus	0	ORS	HP-0574
8	11	vagus	0	ORS	HP-0574
0	5	maculatus	0	ORS	HP-0574
5	5	hyrcanus	0	ORS	HP-0574
4	21	annularis	0	ORS	HP-0574
1	5	jamesii	0	ORS	HP-0574
1	2	tessellatus	0	ORS	HP-0574
0	6	minimus	0	ORS	HP-0574
1	3	tessellatus	1	ORS	HP-0574
6	6	hyrcanus	1	ORS	HP-0574
1	1	vagus	1	ORS	HP-0574
2	3	maculatus	1	ORS	HP-0574
0	2	minimus	1	ORS	HP-0574
3	12	annularis	1	ORS	HP-0574
3	11	jamesii	1	ORS	HP-0574
0	4	kochi	1	ORS	HP-0574
1	5	barbirostris	1	ORS	HP-0574
2	2	culicifacies	1	ORS	HP-0574
3	9	jamesii	1	ORS	HP-0574
1	1	vagus	1	ORS	HP-0574
1	4	maculatus	1	ORS	HP-0574
0	5	minimus	1	ORS	HP-0574
1	3	barbirostris	2	ORS	HP-0574
1	1	minimus	2	ORS	HP-0574
3	4	culicifacies	2	ORS	HP-0574
0	2	maculatus	2	ORS	HP-0574
2	4	jamesii	2	ORS	HP-0574
1	2	vagus	2	ORS	HP-0574
1	2	culicifacies	2	ORS	HP-0574
0	1	minimus	2	ORS	HP-0574
2	4	annularis	0	ORS	HT-0621
3	50	jamesii	0	ORS	HT-0621
0	47	maculatus	0	ORS	HT-0621
12	148	annularis	0	ORS	HT-0621
30	36	hyrcanus	0	ORS	HT-0621
1	45	minimus	0	ORS	HT-0621
4	7	jamesii	1	ORS	HT-0621
18	21	hyrcanus	1	ORS	HT-0621
1	8	maculatus	1	ORS	HT-0621
15	31	annularis	1	ORS	HT-0621
0	19	minimus	1	ORS	HT-0621
8	8	hyrcanus	1	ORS	HT-0621
1	8	jamesii	1	ORS	HT-0621
5	11	maculatus	1	ORS	HT-0621
2	5	annularis	1	ORS	HT-0621
1	6	jamesii	1	ORS	HT-0621
4	23	maculatus	1	ORS	HT-0621
1	1	tessellatus	1	ORS	HT-0621
5	9	minimus	1	ORS	HT-0621
0	1	maculatus	1	ORS	HT-0621
0	1	minimus	1	ORS	HT-0621
1	2	jamesii	1	ORS	HT-0621
2	8	jamesii	2	ORS	HT-0621
5	12	maculatus	2	ORS	HT-0621
0	1	minimus	2	ORS	HT-0621
0	3	maculatus	2	ORS	HT-0621
0	3	minimus	2	ORS	HT-0621
1	2	vagus	2	ORS	HT-0621
0	6	jamesii	2	ORS	HT-0621
4	10	jamesii	0	control	KK-0610
8	16	culicifacies	0	control	KK-0610
2	12	maculatus	0	control	KK-0610
3	20	minimus	0	control	KK-0610
17	46	vagus	0	control	KK-0610
14	46	annularis	0	control	KK-0610
21	41	vagus	0	control	KK-0610
5	5	culicifacies	0	control	KK-0610
22	50	annularis	0	control	KK-0610
6	15	jamesii	0	control	KK-0610
1	6	maculatus	0	control	KK-0610
5	45	annularis	0	control	KK-0610
0	24	minimus	0	control	KK-0610
3	27	hyrcanus	0	control	KK-0610
0	2	aconitus	1	control	KK-0610
2	13	jamesii	1	control	KK-0610
0	5	minimus	1	control	KK-0610
0	2	maculatus	1	control	KK-0610
1	1	culicifacies	1	control	KK-0610
11	29	annularis	1	control	KK-0610
1	1	culicifacies	1	control	KK-0610
3	22	minimus	1	control	KK-0610
0	5	maculatus	1	control	KK-0610
4	15	jamesii	1	control	KK-0610
4	4	vagus	1	control	KK-0610
4	9	annularis	1	control	KK-0610
0	2	maculatus	1	control	KK-0610
3	12	jamesii	1	control	KK-0610
10	13	vagus	1	control	KK-0610
1	2	minimus	1	control	KK-0610
1	8	jamesii	2	control	KK-0610
0	8	minimus	2	control	KK-0610
1	2	maculatus	2	control	KK-0610
4	6	vagus	2	control	KK-0610
6	14	jamesii	2	control	KK-0610
1	2	maculatus	2	control	KK-0610
7	13	vagus	2	control	KK-0610
0	2	minimus	2	control	KK-0610
3	7	vagus	2	control	KK-0610
0	1	aconitus	2	control	KK-0610
0	1	maculatus	2	control	KK-0610
2	11	jamesii	2	control	KK-0610
0	1	culicifacies	2	control	KK-0610
0	5	minimus	2	control	KK-0610
0	6	jamesii	0	control	MP-0586
1	6	annularis	0	control	MP-0586
1	14	maculatus	0	control	MP-0586
1	11	minimus	0	control	MP-0586
6	53	jamesii	0	control	MP-0586
3	4	barbirostris	0	control	MP-0586
4	43	maculatus	0	control	MP-0586
15	50	annularis	0	control	MP-0586
0	1	dirus	1	control	MP-0586
7	16	minimus	1	control	MP-0586
2	2	hyrcanus	1	control	MP-0586
4	47	maculatus	1	control	MP-0586
4	13	tessellatus	1	control	MP-0586
0	1	barbirostris	1	control	MP-0586
3	7	annularis	1	control	MP-0586
2	13	karwari	1	control	MP-0586
2	10	jamesii	1	control	MP-0586
0	9	karwari	1	control	MP-0586
1	3	minimus	1	control	MP-0586
5	70	maculatus	1	control	MP-0586
2	46	maculatus	1	control	MP-0586
0	2	kochi	1	control	MP-0586
0	7	minimus	1	control	MP-0586
0	1	dirus	1	control	MP-0586
2	2	barbirostris	1	control	MP-0586
0	3	karwari	1	control	MP-0586
0	17	maculatus	2	control	MP-0586
0	1	minimus	2	control	MP-0586
3	3	jamesii	2	control	MP-0586
2	48	maculatus	2	control	MP-0586
0	1	jamesii	2	control	MP-0586
1	16	maculatus	2	control	MP-0586
0	1	annularis	2	control	MP-0586
2	8	tessellatus	0	control	PW-0563
5	37	maculatus	0	control	PW-0563
2	4	vagus	0	control	PW-0563
3	18	jamesii	0	control	PW-0563
0	1	karwari	0	control	PW-0563
0	7	kochi	0	control	PW-0563
7	17	annularis	0	control	PW-0563
0	1	dirus	0	control	PW-0563
3	10	minimus	0	control	PW-0563
6	6	culicifacies	0	control	PW-0563
6	53	minimus	0	control	PW-0563
13	50	annularis	0	control	PW-0563
10	32	jamesii	0	control	PW-0563
0	4	barbirostris	0	control	PW-0563
0	11	tessellatus	0	control	PW-0563
6	10	vagus	0	control	PW-0563
0	14	maculatus	0	control	PW-0563
1	7	tessellatus	0	control	PW-0563
4	5	vagus	0	control	PW-0563
3	22	jamesii	0	control	PW-0563
1	3	barbirostris	0	control	PW-0563
0	1	dirus	0	control	PW-0563
21	23	hyrcanus	0	control	PW-0563
3	12	maculatus	0	control	PW-0563
15	72	minimus	0	control	PW-0563
20	43	annularis	0	control	PW-0563
0	4	aconitus	1	control	PW-0563
5	5	hyrcanus	1	control	PW-0563
1	41	minimus	1	control	PW-0563
4	4	barbirostris	1	control	PW-0563
1	4	jamesii	1	control	PW-0563
3	8	annularis	1	control	PW-0563
1	7	kochi	1	control	PW-0563
4	18	minimus	1	control	PW-0563
3	5	jamesii	1	control	PW-0563
1	4	maculatus	1	control	PW-0563
0	2	jamesii	1	control	PW-0563
1	1	tessellatus	1	control	PW-0563
4	4	vagus	1	control	PW-0563
1	20	minimus	1	control	PW-0563
0	1	maculatus	1	control	PW-0563
0	1	kochi	1	control	PW-0563
0	1	kochi	2	control	PW-0563
0	10	minimus	2	control	PW-0563
13	31	vagus	2	control	PW-0563
3	11	jamesii	2	control	PW-0563
0	2	culicifacies	2	control	PW-0563
4	5	vagus	2	control	PW-0563
0	1	minimus	2	control	PW-0563
0	1	minimus	2	control	PW-0563
0	2	maculatus	2	control	PW-0563
0	1	culicifacies	2	control	PW-0563
0	5	jamesii	2	control	PW-0563
4	4	vagus	0	ORS	TK-0814
1	8	jamesii	0	ORS	TK-0814
5	18	annularis	0	ORS	TK-0814
5	16	maculatus	0	ORS	TK-0814
1	1	jamesii	0	ORS	TK-0814
0	4	maculatus	0	ORS	TK-0814
7	17	annularis	0	ORS	TK-0814
9	14	hyrcanus	0	ORS	TK-0814
11	47	jamesii	0	ORS	TK-0814
36	122	annularis	0	ORS	TK-0814
3	4	barbirostris	0	ORS	TK-0814
0	5	karwari	0	ORS	TK-0814
11	15	hyrcanus	1	ORS	TK-0814
19	49	annularis	1	ORS	TK-0814
4	18	jamesii	1	ORS	TK-0814
2	4	minimus	1	ORS	TK-0814
1	3	jamesii	1	ORS	TK-0814
8	15	maculatus	1	ORS	TK-0814
0	1	karwari	1	ORS	TK-0814
37	44	hyrcanus	1	ORS	TK-0814
2	17	annularis	1	ORS	TK-0814
1	3	maculatus	1	ORS	TK-0814
1	1	minimus	1	ORS	TK-0814
0	15	maculatus	1	ORS	TK-0814
0	6	jamesii	1	ORS	TK-0814
0	1	minimus	2	ORS	TK-0814
0	3	minimus	2	ORS	TK-0814
1	1	maculatus	2	ORS	TK-0814
1	5	jamesii	2	ORS	TK-0814
5	12	vagus	0	ORS	TM-0798
3	52	jamesii	0	ORS	TM-0798
2	28	minimus	0	ORS	TM-0798
3	50	maculatus	0	ORS	TM-0798
4	12	culicifacies	0	ORS	TM-0798
36	125	annularis	0	ORS	TM-0798
2	2	vagus	0	ORS	TM-0798
11	14	hyrcanus	0	ORS	TM-0798
0	7	kochi	0	ORS	TM-0798
1	30	minimus	0	ORS	TM-0798
3	16	maculatus	0	ORS	TM-0798
7	17	jamesii	0	ORS	TM-0798
3	5	barbirostris	0	ORS	TM-0798
3	3	tessellatus	0	ORS	TM-0798
38	126	annularis	0	ORS	TM-0798
16	17	hyrcanus	1	ORS	TM-0798
6	19	annularis	1	ORS	TM-0798
0	2	minimus	1	ORS	TM-0798
1	6	kochi	1	ORS	TM-0798
1	1	tessellatus	1	ORS	TM-0798
1	1	jamesii	1	ORS	TM-0798
0	2	maculatus	1	ORS	TM-0798
0	1	minimus	1	ORS	TM-0798
9	9	vagus	1	ORS	TM-0798
11	12	vagus	1	ORS	TM-0798
0	1	minimus	1	ORS	TM-0798
1	3	kochi	1	ORS	TM-0798
0	1	maculatus	1	ORS	TM-0798
0	1	vagus	2	ORS	TM-0798
0	1	maculatus	2	ORS	TM-0798
3	4	maculatus	2	ORS	TM-0798
1	1	vagus	2	ORS	TM-0798
1	1	jamesii	2	ORS	TM-0798
0	1	barbirostris	2	ORS	TM-0798
1	1	culicifacies	2	ORS	TM-0798
1	2	minimus	2	ORS	TM-0798
16	46	jamesii	0	control	TN-0579
11	46	maculatus	0	control	TN-0579
6	31	annularis	0	control	TN-0579
5	5	vagus	0	control	TN-0579
2	9	minimus	0	control	TN-0579
0	4	karwari	0	control	TN-0579
10	53	annularis	0	control	TN-0579
7	44	jamesii	0	control	TN-0579
0	5	kochi	0	control	TN-0579
3	3	vagus	0	control	TN-0579
2	11	minimus	0	control	TN-0579
3	51	maculatus	0	control	TN-0579
16	17	hyrcanus	0	control	TN-0579
3	15	minimus	0	control	TN-0579
0	8	karwari	0	control	TN-0579
1	16	kochi	0	control	TN-0579
14	49	annularis	0	control	TN-0579
6	23	maculatus	0	control	TN-0579
0	18	jamesii	0	control	TN-0579
2	17	jamesii	1	control	TN-0579
0	3	kochi	1	control	TN-0579
1	40	maculatus	1	control	TN-0579
0	9	karwari	1	control	TN-0579
1	3	minimus	1	control	TN-0579
4	52	maculatus	1	control	TN-0579
0	17	kochi	1	control	TN-0579
0	4	minimus	1	control	TN-0579
1	5	karwari	1	control	TN-0579
2	16	maculatus	1	control	TN-0579
0	1	dirus	1	control	TN-0579
0	1	karwari	2	control	TN-0579
0	2	kochi	2	control	TN-0579
0	3	minimus	2	control	TN-0579
2	10	jamesii	2	control	TN-0579
7	50	maculatus	2	control	TN-0579
0	2	minimus	2	control	TN-0579
1	11	jamesii	2	control	TN-0579
8	49	maculatus	2	control	TN-0579
0	1	dirus	2	control	TN-0579
4	35	maculatus	2	control	TN-0579
1	1	jamesii	2	control	TN-0579
3	10	jamesii	0	control	TW-0568
13	22	annularis	0	control	TW-0568
0	2	kochi	0	control	TW-0568
12	51	maculatus	0	control	TW-0568
1	2	barbirostris	0	control	TW-0568
1	5	karwari	0	control	TW-0568
30	105	annularis	0	control	TW-0568
25	65	jamesii	0	control	TW-0568
16	50	barbirostris	0	control	TW-0568
32	37	hyrcanus	0	control	TW-0568
1	12	kochi	0	control	TW-0568
4	4	vagus	0	control	TW-0568
5	68	minimus	0	control	TW-0568
13	95	maculatus	0	control	TW-0568
3	18	minimus	1	control	TW-0568
5	11	maculatus	1	control	TW-0568
6	11	barbirostris	1	control	TW-0568
3	9	jamesii	1	control	TW-0568
0	2	karwari	1	control	TW-0568
5	8	annularis	1	control	TW-0568
5	26	minimus	1	control	TW-0568
6	16	jamesii	1	control	TW-0568
5	20	maculatus	1	control	TW-0568
0	4	minimus	1	control	TW-0568
0	1	vagus	1	control	TW-0568
1	12	maculatus	1	control	TW-0568
1	1	hyrcanus	1	control	TW-0568
1	7	jamesii	1	control	TW-0568
0	1	kochi	2	control	TW-0568
2	5	maculatus	2	control	TW-0568
0	7	jamesii	2	control	TW-0568
6	16	vagus	2	control	TW-0568
0	10	minimus	2	control	TW-0568
1	2	karwari	2	control	TW-0568
3	5	vagus	2	control	TW-0568
2	4	jamesii	2	control	TW-0568
0	2	maculatus	2	control	TW-0568
0	1	culicifacies	2	control	TW-0568
0	1	minimus	2	control	TW-0568
3	8	jamesii	2	control	TW-0568
3	7	vagus	2	control	TW-0568
3	5	annularis	2	control	TW-0568
0	1	maculatus	2	control	TW-0568
4	17	maculatus	0	ORS	TW-0794
3	40	maculatus	0	ORS	TW-0794
9	40	annularis	0	ORS	TW-0794
2	3	jamesii	1	ORS	TW-0794
5	5	hyrcanus	1	ORS	TW-0794
2	6	annularis	1	ORS	TW-0794
5	11	maculatus	1	ORS	TW-0794
1	1	barbirostris	1	ORS	TW-0794
1	6	maculatus	1	ORS	TW-0794
3	3	hyrcanus	1	ORS	TW-0794
1	1	jamesii	1	ORS	TW-0794
0	2	minimus	1	ORS	TW-0794
8	25	maculatus	1	ORS	TW-0794
0	3	maculatus	2	ORS	TW-0794
0	1	tessellatus	0	control	WK-0567
7	9	vagus	0	control	WK-0567
1	1	barbirostris	0	control	WK-0567
12	48	maculatus	0	control	WK-0567
11	40	jamesii	0	control	WK-0567
0	1	karwari	0	control	WK-0567
2	13	annularis	0	control	WK-0567
0	1	dirus	0	control	WK-0567
0	2	jeyporiensis	0	control	WK-0567
5	11	culicifacies	0	control	WK-0567
3	8	minimus	0	control	WK-0567
0	6	kochi	0	control	WK-0567
22	50	annularis	0	control	WK-0567
20	49	jamesii	0	control	WK-0567
4	17	minimus	0	control	WK-0567
2	6	vagus	0	control	WK-0567
14	41	maculatus	0	control	WK-0567
0	1	kochi	1	control	WK-0567
0	2	jamesii	1	control	WK-0567
4	18	minimus	1	control	WK-0567
4	4	hyrcanus	1	control	WK-0567
7	22	annularis	1	control	WK-0567
1	3	maculatus	1	control	WK-0567
2	4	hyrcanus	1	control	WK-0567
2	9	annularis	1	control	WK-0567
2	32	minimus	1	control	WK-0567
5	11	jamesii	1	control	WK-0567
0	5	kochi	1	control	WK-0567
0	3	karwari	1	control	WK-0567
0	1	tessellatus	1	control	WK-0567
1	11	maculatus	1	control	WK-0567
5	14	maculatus	1	control	WK-0567
2	13	jamesii	1	control	WK-0567
3	3	barbirostris	1	control	WK-0567
1	18	minimus	1	control	WK-0567
0	2	annularis	1	control	WK-0567
3	8	minimus	2	control	WK-0567
0	2	barbirostris	2	control	WK-0567
2	6	jamesii	2	control	WK-0567
2	12	maculatus	2	control	WK-0567
0	4	minimus	2	control	WK-0567
1	1	vagus	2	control	WK-0567
3	6	jamesii	2	control	WK-0567
0	2	maculatus	2	control	WK-0567
0	1	kochi	2	control	WK-0567
1	1	culicifacies	2	control	WK-0567
1	1	vagus	2	control	WK-0567
3	8	jamesii	2	control	WK-0567
0	2	minimus	2	control	WK-0567
1	3	maculatus	2	control	WK-0567
